# Supplementary material for: Construction and Verification of a Combined Hypoxia and Immune Index for Clear Cell Renal Cell Carcinoma
Source: Front Genet. 2022 Feb 9;13:711142. doi: 10.3389/fgene.2022.711142 (PMC8863964; doi:10.3389/fgene.2022.711142)
Supplement: Supplementary file 1 [file Table1.XLS]

## Sheet: the training cohort
id	futime	fustat	EPO	TGFB1	TGFA	TEK	PLAUR	riskScore	risk
TCGA-B2-5636	3.44384	0	9.9121	84.728	83.2773	38.0042	1.79743	0.039303	low
TCGA-BP-4760	0.857534	0	4.22797	63.188	222.687	13.7415	12.7445	0.100708	low
TCGA-A3-3365	0.443836	0	0.116593	45.5496	88.4271	23.7484	3.56185	0.106982	low
TCGA-B4-5378	2.75616	0	0.319646	48.6487	99.7506	21.8006	2.32102	0.109029	low
TCGA-CJ-4899	1.53973	0	5.70472	39.0831	21.1335	29.6502	2.85606	0.131871	low
TCGA-CW-6088	3.92603	0	0.121835	36.9779	55.5725	23.3506	1.56635	0.140835	low
TCGA-BP-4961	5.50137	0	21.2574	42.9227	46.1009	26.616	1.54386	0.147168	low
TCGA-BP-4795	6.44658	0	3.49772	83.1558	99.6931	21.4485	4.4671	0.16188	low
TCGA-B2-A4SR	3.89041	0	22.8125	41.5499	45.0446	24.99	1.71352	0.175953	low
TCGA-A3-3376	0.454795	1	2.8951	46.7906	22.1957	26.6768	3.10009	0.178831	low
TCGA-CZ-5988	1.8137	0	0.850705	64.1078	119.2	16.2737	4.54121	0.18025	low
TCGA-BP-4993	4.33973	0	0.0928588	41.3835	24.6784	24.4912	2.47408	0.194798	low
TCGA-CW-6093	0.876712	0	0.0117339	33.7425	36.388	21.475	2.18142	0.211294	low
TCGA-BP-4965	2.93425	0	4.55797	34.6987	41.718	21.2402	2.15316	0.213059	low
TCGA-CW-5583	2.3589	0	8.51755	32.833	32.3563	21.6381	1.34092	0.226448	low
TCGA-B0-5812	1.30959	0	10.5649	41.65	35.4372	22.8722	3.37518	0.23051	low
TCGA-DV-5575	0.70137	0	1.01753	55.3807	71.0349	18.7893	4.08454	0.231088	low
TCGA-BP-4765	0.189041	0	0.707585	23.687	30.5663	20.188	2.27144	0.240982	low
TCGA-BP-4789	0.145205	0	0.946737	54.6151	39.3617	20.5221	2.32137	0.261369	low
TCGA-CW-5589	4.41096	0	0.9212	40.8021	49.1949	18.4509	3.2109	0.268024	low
TCGA-CJ-4634	0.347945	0	0.158333	45.9471	34.1672	19.791	2.13402	0.276069	low
TCGA-B4-5834	0.90411	0	6.42917	39.9063	25.937	20.5892	1.58773	0.280325	low
TCGA-CZ-5989	2.83288	0	0.0175265	2.71402	43.9528	14.3064	0.397483	0.284106	low
TCGA-B8-A54J	1.18082	0	0.117569	45.179	26.4129	20.7151	2.88463	0.284882	low
TCGA-B8-4146	5.42466	0	0.941758	6.03681	45.0949	14.8347	1.17946	0.284987	low
TCGA-BP-4762	0.454795	1	0.392562	32.9441	11.7232	20.1834	1.77179	0.312236	low
TCGA-BP-4998	0.271233	0	20.3256	51.182	92.1077	14.0585	3.30553	0.318203	low
TCGA-BP-4991	8.32055	0	0.476127	49.0101	36.5136	18.2864	2.30276	0.319409	low
TCGA-B0-4945	0.161644	1	1.21104	32.2374	39.627	16.6617	2.33509	0.322824	low
TCGA-DV-5574	1.92055	0	7.58087	43.1568	24.0255	22.3461	7.71074	0.329716	low
TCGA-B0-4823	4.15068	1	0.0366659	31.7775	55.8337	15.8391	5.73327	0.330875	low
TCGA-B8-5549	1.5726	0	29.6746	53.7308	52.1512	18.8739	2.18503	0.341433	low
TCGA-CZ-4863	3.24932	0	0.110386	31.6616	20.6037	18.4365	2.8592	0.344262	low
TCGA-A3-A6NJ	3.75616	0	0.139596	29.5525	37.9781	18.4581	8.10636	0.349056	low
TCGA-CZ-5455	4.4411	1	0.765053	20.7802	29.2853	16.8577	3.82762	0.351996	low
TCGA-B2-5635	5.38082	0	4.6738	26.3533	48.7829	14.3057	2.3011	0.358999	low
TCGA-CZ-4862	0.161644	0	1.93539	59.2379	58.0174	15.2261	2.29022	0.36011	low
TCGA-CJ-4905	3.53699	0	0.0496761	48.2848	24.9394	18.1171	2.14943	0.36581	low
TCGA-BP-4177	0.671233	0	0.0335052	53.1679	97.3396	9.81816	3.25941	0.372191	low
TCGA-CZ-5982	1.02466	0	0.432123	42.7303	52.8453	14.0217	2.49055	0.380841	low
TCGA-BP-4987	5.16438	0	0.163255	43.4303	33.2409	15.6441	1.37056	0.392035	low
TCGA-DV-5567	3.91781	0	5.53444	50.1889	87.763	10.7294	3.13457	0.392339	low
TCGA-B0-5110	7.44658	0	0.419679	35.0603	33.3373	16.1469	4.0156	0.397729	low
TCGA-AK-3460	4.86575	0	0.0983351	33.9283	30.326	14.9703	2.07168	0.417672	low
TCGA-BP-4766	4.63288	0	0.248736	27.3938	32.9592	14.9947	3.83804	0.418612	low
TCGA-B0-5120	1.35068	0	0.025234	34.1416	40.0496	15.2405	5.39524	0.421567	low
TCGA-B0-5099	2.30411	1	9.64947	38.0849	118.692	5.7611	3.44835	0.423651	low
TCGA-B8-5553	3.07123	0	1.25686	49.2003	32.9672	15.5603	2.02303	0.428936	low
TCGA-CJ-4908	1.72603	0	0.43413	41.3655	34.4504	15.3039	3.41759	0.432166	low
TCGA-B8-5545	5.1589	0	6.48987	74.2668	41.8935	18.06	5.03448	0.43533	low
TCGA-BP-4782	5.07945	0	0.529321	40.5357	52.6524	12.9204	3.74312	0.441476	low
TCGA-DV-A4W0	1.24384	0	0.0563881	29.3944	69.1787	10.5291	4.89502	0.44263	low
TCGA-B0-5402	7.5726	0	0.848389	36.4968	17.3749	16.1067	2.18285	0.449808	low
TCGA-BP-4976	1.51233	0	0.320965	27.5849	29.206	13.3122	1.13674	0.455476	low
TCGA-BP-5187	4.91507	0	0.126553	33.7098	42.3925	12.9958	3.20996	0.458967	low
TCGA-CJ-4870	2.94521	0	0.263167	52.0108	37.7899	14.8639	3.38923	0.464516	low
TCGA-BP-4332	2.18356	0	1.01853	37.03	26.9606	14.8927	2.76583	0.465095	low
TCGA-B0-5695	2.39178	0	2.32047	45.2927	23.8979	15.5245	1.88171	0.467794	low
TCGA-B0-5690	2.1726	0	5.85894	66.053	15.3877	19.9703	5.4295	0.474291	low
TCGA-CZ-5986	3.89863	0	0.0956047	21.0013	66.111	8.43108	2.62468	0.477478	low
TCGA-CZ-5461	10.0493	1	0.00925323	56.9731	76.0552	10.7675	5.15245	0.487394	low
TCGA-B0-5119	5.40274	0	0	27.4616	40.4233	11.1763	1.60652	0.496894	low
TCGA-BP-4347	0.29863	0	31.141	65.6848	52.5587	15.1985	1.29392	0.50819	low
TCGA-B0-5710	2.0137	0	0.260214	47.8032	28.9078	16.1915	6.78659	0.513985	low
TCGA-B4-5377	2.99178	0	0.380142	35.3757	62.3678	9.3878	3.20944	0.517509	low
TCGA-BP-4784	0.50137	0	8.82263	109.404	89.366	13.1864	5.20046	0.517651	low
TCGA-BP-5192	0.49589	0	0.0217134	25.2445	28.7712	11.6627	0.988115	0.521391	low
TCGA-AK-3445	6.6137	0	0.204404	38.2785	106.815	4.8657	5.10016	0.521765	low
TCGA-B2-4102	1.11233	0	0.0386465	30.5044	30.3863	12.2054	2.22959	0.532579	low
TCGA-B0-5115	5.17534	0	1.27134	30.7898	18.1121	14.4313	3.43606	0.533232	low
TCGA-B0-5113	4.73151	0	5.68337	34.7952	66.7469	8.59828	2.38665	0.534935	low
TCGA-A3-3307	5.59452	0	0.538016	41.4906	44.1684	11.1132	1.86135	0.535252	low
TCGA-CJ-6032	0.186301	0	0.842645	29.8701	43.5958	11.0381	3.42337	0.538911	low
TCGA-B4-5832	0.578082	0	0	2.59105	39.9575	7.99426	0.573405	0.543505	low
TCGA-B2-3924	4.09041	0	1.67697	26.3321	37.6326	10.7549	1.82843	0.543983	low
TCGA-AK-3461	4.13151	0	0.692433	34.2338	25.4489	13.2247	2.86254	0.54419	low
TCGA-CW-6097	6.11233	1	0.0836644	43.8153	9.40172	17.2758	6.05427	0.548321	low
TCGA-B8-A8YJ	6.86027	0	1.96919	61.306	8.92348	20.5828	10.134	0.555332	low
TCGA-A3-3359	1.21918	0	1.23833	32.7338	49.2976	10.4092	3.79738	0.556712	low
TCGA-AS-3778	4.07945	0	2.90882	53.8465	43.7849	12.7083	3.70008	0.558687	low
TCGA-DV-5569	3.26301	0	1.11749	56.2761	67.4889	15.7649	16.4425	0.559054	low
TCGA-CW-5580	2.78904	1	7.62016	42.1063	33.4836	13.7253	3.99866	0.560215	low
TCGA-AK-3428	6.21918	0	0	34.1656	70.5257	8.21937	5.22929	0.567723	low
TCGA-B0-5705	5.08219	0	0.0508294	22.9074	25.8208	11.3962	1.96272	0.568983	low
TCGA-B8-A54F	3.13151	0	0	26.7083	42.6316	10.3428	3.6661	0.571109	low
TCGA-AK-3434	4.1863	0	1.07277	37.6633	35.8381	10.8005	1.25336	0.57921	low
TCGA-B0-5711	2.65753	0	0.0608475	31.4712	37.9704	11.062	3.58789	0.580545	low
TCGA-BP-5008	0.912329	0	0.0772043	34.4505	48.3254	14.299	12.8294	0.583561	low
TCGA-BP-5176	0.326027	1	0.383835	25.462	14.36	12.3802	1.31419	0.58818	low
TCGA-B8-A54H	3.50685	0	0.598639	50.3904	30.5084	12.5647	2.17754	0.590663	low
TCGA-CJ-4893	7.36438	0	11.6042	48.0702	52.5141	12.1047	5.11809	0.593931	low
TCGA-BP-4160	1	0	0.49003	21.5893	45.5051	10.0018	5.28965	0.594674	low
TCGA-CZ-5458	3.09589	0	8.07583	44.4813	30.8857	12.4906	1.69205	0.597702	low
TCGA-BP-4807	4.78356	0	0.699445	40.6327	75.9173	7.48012	5.36504	0.604902	low
TCGA-BP-4340	6.99178	1	0.448892	28.6134	72.762	6.14899	3.86282	0.611686	low
TCGA-A3-3322	4.53973	0	0.0159698	33.9981	44.9875	9.2518	2.54001	0.615655	low
TCGA-BP-4774	2.55342	0	0.0118649	44.3732	26.4575	11.9642	2.88911	0.645653	low
TCGA-CJ-4907	0.484932	0	12.5577	53.3642	64.7805	9.63017	4.00343	0.646836	low
TCGA-BP-4975	1.43014	0	1.1975	30.2291	27.6905	11.0292	3.30016	0.649997	low
TCGA-A3-3370	1.69041	0	0.0552303	31.2647	28.7998	9.84767	1.46132	0.658369	low
TCGA-CJ-4897	2.49315	0	20.2554	44.3522	44.2863	10.8632	1.51417	0.663055	low
TCGA-B0-4846	0.10411	1	0.0245949	38.9494	34.6984	10.6609	3.84579	0.666663	low
TCGA-BP-4995	1.01918	0	0.0841867	26.4395	25.9267	9.83597	1.73341	0.667767	low
TCGA-A3-3367	1.65205	0	0.0389662	37.9005	25.688	10.5807	1.58719	0.670381	low
TCGA-CW-5581	0.115068	0	3.39217	42.1713	20.7777	11.7148	1.35641	0.67133	low
TCGA-B0-4824	0.531507	1	0.0867153	27.7465	29.164	9.77856	2.7015	0.680931	low
TCGA-BP-5006	4.08493	0	0.0914316	37.9183	27.9488	11.0005	3.58934	0.68642	low
TCGA-A3-3326	0.49863	0	0.0318052	28.6622	21.1888	10.6611	2.68592	0.691369	low
TCGA-AK-3431	2.31507	0	6.98782	53.6673	19.5796	13.6099	3.45364	0.699714	low
TCGA-BP-4158	4.05753	0	0	21.0082	36.1604	8.11773	2.9806	0.708891	low
TCGA-MW-A4EC	5.51781	0	4.33803	25.3642	21.9045	10.8752	3.49688	0.709588	low
TCGA-BP-4964	0.263014	0	0.0862272	40.2029	43.198	8.38536	2.49875	0.710898	low
TCGA-B0-5116	4.95342	0	0.0121452	67.2065	58.2852	8.38078	2.50433	0.71641	low
TCGA-B0-4838	6.59726	1	0.041582	43.7298	43.5962	8.38674	2.32864	0.718976	low
TCGA-AK-3429	2.49315	0	0.909964	49.7742	54.1542	7.18077	1.50628	0.72117	low
TCGA-A3-3331	4.69589	0	0.277168	42.6422	28.9707	10.2742	3.14624	0.736797	low
TCGA-A3-3373	1.18082	0	0.0377579	33.6234	47.787	6.88472	2.45344	0.740164	low
TCGA-BP-4972	7.66849	0	0.197154	41.6583	27.3436	11.2879	5.21117	0.742609	low
TCGA-A3-3380	4.26849	0	1.46417	40.1531	25.2927	10.135	2.57714	0.755582	low
TCGA-A3-3325	2.3726	1	0.052069	42.4928	40.0724	9.5098	5.22068	0.760144	low
TCGA-BP-4355	4.35068	1	5.01493	45.2628	14.8363	12.2439	3.05616	0.765954	low
TCGA-A3-3311	4.08767	1	0.0451937	38.7692	32.7274	8.90356	2.82197	0.76852	low
TCGA-A3-3306	3.33425	0	0.0178475	24.1111	53.3095	4.43622	1.08647	0.770547	low
TCGA-A3-3317	5.72603	0	0.0636736	29.1405	32.4854	8.3928	3.39351	0.776894	low
TCGA-BP-4803	6.46849	0	2.4385	59.1629	40.0334	9.52487	2.79056	0.78134	low
TCGA-A3-3382	8.11781	0	0.0537527	40.4317	55.4837	6.19688	3.34839	0.786867	low
TCGA-BP-4761	5.82192	0	0.387284	25.9453	98.5927	0.325168	4.49175	0.789986	low
TCGA-B0-4833	1.25753	1	0.120218	32.9441	23.8079	8.93453	2.17037	0.794674	low
TCGA-B0-4693	0.69863	1	2.48252	30.1069	53.0512	6.72172	5.10962	0.79476	low
TCGA-CJ-4640	3.83014	0	0.0239524	32.5208	26.8981	8.96031	3.40224	0.804571	low
TCGA-AK-3425	0.726027	0	0.0303457	51.2662	56.5184	8.74393	8.02307	0.810395	low
TCGA-CJ-4878	6.81918	0	0.0351609	26.8409	31.5654	7.81021	3.28932	0.812723	low
TCGA-A3-3320	4.15342	0	0.178678	22.0594	27.4265	9.8349	7.25896	0.815065	low
TCGA-B0-5399	6.49863	0	0.0365639	38.9079	19.597	9.61466	2.34221	0.821132	low
TCGA-B4-5838	5.04932	0	2.80587	60.7282	28.8663	9.80573	1.45989	0.829046	low
TCGA-CZ-4864	7.74795	1	0.107868	28.8919	36.5698	7.46163	4.0821	0.83266	low
TCGA-B0-5709	5.98904	0	0.0321751	53.3699	9.68005	15.2736	9.8733	0.834642	low
TCGA-3Z-A93Z	6.29863	0	5.95191	51.5775	26.8882	9.44667	1.37032	0.846226	low
TCGA-B0-4852	7.14795	1	36.2327	30.0079	50.9267	8.39154	2.56776	0.856847	low
TCGA-CJ-4894	4.00822	1	0.174333	49.17	29.0525	8.38019	1.57454	0.857136	low
TCGA-BP-4349	0.169863	0	1.8286	40.4419	24.4348	8.68666	1.99487	0.857162	low
TCGA-CW-5591	0.564384	0	0	21.397	8.13617	9.09878	1.98894	0.860807	low
TCGA-EU-5905	1.87671	0	19.5616	121.409	64.3001	11.82	3.18131	0.867883	low
TCGA-CJ-5684	1.76712	0	33.693	46.289	30.8603	11.2781	1.84914	0.872252	low
TCGA-CJ-6031	0.80274	0	27.3992	55.3847	28.2893	12.2792	3.45951	0.880583	low
TCGA-BP-4969	6.18356	0	2.32993	31.3779	26.2994	7.00057	0.873282	0.883372	low
TCGA-DV-5566	4.04932	0	0.191704	54.8186	33.6869	8.7698	3.81198	0.89863	low
TCGA-CJ-4918	5.98356	1	0.151796	70.4169	10.3512	13.2546	4.9095	0.903463	low
TCGA-B0-5706	0.972603	0	35.149	72.5255	91.4721	6.78338	4.83062	0.907619	low
TCGA-BP-4994	1.53699	0	0.0412296	30.6963	19.3973	7.5206	1.41733	0.909845	low
TCGA-BP-5200	5.30137	0	17.7977	43.2794	59.1208	10.9521	13.457	0.9117	low
TCGA-BP-5168	3.04384	1	0	39.8727	30.7146	8.14933	4.40386	0.912887	low
TCGA-CZ-4865	3.99726	1	53.1899	41.9203	48.7416	11.6367	4.91555	0.916184	low
TCGA-A3-A8OV	3.99726	0	0.0770775	30.7729	44.9876	4.91977	2.98546	0.924707	low
TCGA-A3-3329	1.98082	0	0	52.8784	44.5126	6.31626	2.48093	0.926256	low
TCGA-DV-5573	4.26849	0	0.126823	31.4868	15.9283	8.35862	2.75846	0.935196	low
TCGA-BP-4959	2.60548	0	0.00947137	28.3411	45.8901	4.93915	3.96816	0.937811	low
TCGA-CJ-5683	7.07671	0	0.563388	23.008	14.0561	8.38973	3.61456	0.938315	low
TCGA-B0-5080	1.55342	1	3.76405	62.2361	20.7998	12.0363	6.44995	0.939955	low
TCGA-A3-3387	7.28767	0	0.0896742	38.4173	35.0374	7.58293	5.20805	0.940196	low
TCGA-CW-5584	4.00548	1	6.09058	76.2819	27.4096	10.6394	2.79776	0.949323	low
TCGA-BP-4799	4.44932	1	10.0318	53.7675	113.973	2.58135	11.1438	0.950515	low
TCGA-CJ-4636	1.01096	0	0.213353	31.3932	16.3476	9.33523	5.39691	0.954633	low
TCGA-B0-5694	4.47123	1	0.625287	38.2538	17.9727	10.0879	6.3494	0.957651	low
TCGA-DV-5565	0.449315	0	9.11168	50.7262	8.76489	13.4799	7.41838	0.959168	low
TCGA-AK-3458	8.53973	0	0.0672671	17.6969	42.8443	2.82081	1.00365	0.967693	low
TCGA-AK-3451	6.98082	0	0	14.9359	26.945	4.62056	1.65035	0.992937	low
TCGA-BP-4790	0.375342	1	39.4764	66.2845	43.6374	10.7963	2.96544	1.00044	low
TCGA-BP-4962	3.92329	0	1.4772	30.4684	45.3539	4.24782	3.29992	1.00605	low
TCGA-BP-4804	0.663014	0	0.716335	46.5944	24.4929	8.5107	4.57116	1.00783	low
TCGA-B0-5696	0.863014	0	1.53347	45.2901	29.3324	7.32583	3.3998	1.00966	low
TCGA-CZ-5463	6.65753	0	4.34204	44.7087	44.3936	6.10173	4.29709	1.01145	low
TCGA-A3-3352	1.38904	1	0.0168313	44.194	22.7803	7.44712	2.47111	1.01172	low
TCGA-B8-4154	1.94247	0	0.0117028	27.433	23.264	5.94408	2.07786	1.01582	low
TCGA-B0-5102	2.49041	1	0.853355	41.0008	56.9997	3.55239	3.77615	1.02266	low
TCGA-B0-5094	4.09863	1	0.933768	40.3631	61.6827	2.37785	2.63318	1.02416	low
TCGA-B0-4814	1.28219	1	2.54518	60.2471	27.6849	8.34705	3.08067	1.03066	low
TCGA-BP-5190	0.983562	0	0.0613782	18.9032	31.7913	3.65947	1.32605	1.04084	high
TCGA-CW-6090	6.2	0	0.0937671	64.6018	71.478	5.64649	8.98493	1.04195	high
TCGA-CJ-5686	1.01644	0	3.938	26.9132	13.2096	8.57634	4.83383	1.04258	high
TCGA-BP-4329	2.55342	1	0.28997	36.6612	14.7942	8.18056	3.71076	1.04322	high
TCGA-CZ-5459	0.841096	0	18.4908	75.0707	51.569	9.07158	6.06236	1.07039	high
TCGA-CW-5590	1.35616	1	3.56149	73.4247	20.9226	9.28323	1.96976	1.07397	high
TCGA-BP-4346	4.57534	1	0.204485	34.3022	19.0187	6.68262	2.85979	1.08253	high
TCGA-B0-5701	4.10411	0	9.88567	46.4878	38.7131	5.81663	2.38507	1.08836	high
TCGA-CJ-4876	6.22192	0	0.759378	63.4544	71.8838	1.8688	2.1754	1.09208	high
TCGA-CJ-5672	0.613699	1	18.8722	50.3633	31.5124	8.66873	4.0942	1.0922	high
TCGA-BP-5009	1.53699	1	0.128277	35.9787	43.7659	4.36728	4.49038	1.09537	high
TCGA-B8-4622	3.00548	0	0.849261	52.7623	34.7129	6.51028	3.9689	1.09782	high
TCGA-CW-5585	0.915068	0	8.34661	53.4627	20.4221	8.14338	2.04879	1.10239	high
TCGA-BP-5183	0.254795	0	0.653637	34.5405	23.4719	6.12386	3.15048	1.10371	high
TCGA-B0-5698	4.78082	0	0.0335047	43.3456	28.4236	9.02355	9.46482	1.10786	high
TCGA-A3-3357	1.42192	0	1.23096	22.4812	36.5759	3.96124	4.01072	1.1169	high
TCGA-B0-5692	2.76986	0	1.085	38.7269	32.9605	4.95148	3.20451	1.14249	high
TCGA-CZ-5987	5.35616	1	0.0434782	27.5736	73.6253	1.90748	9.42575	1.14424	high
TCGA-CZ-4857	5.71781	1	0.0895874	55.2764	66.2979	3.4551	6.70566	1.154	high
TCGA-CZ-5466	5.84384	0	0	28.4479	37.5681	6.22174	9.20958	1.15732	high
TCGA-B0-4815	3.20548	1	0.0726111	46.6609	61.4014	2.19073	4.21436	1.16177	high
TCGA-CZ-5985	3.74521	0	1.4388	23.3438	49.727	3.74356	7.79099	1.16548	high
TCGA-6D-AA2E	1.31507	0	0.01793	23.1326	1.95081	6.5362	1.64794	1.17467	high
TCGA-B0-5083	4.55068	1	0.0148759	20.0354	1.49892	6.9834	2.95642	1.17485	high
TCGA-A3-3316	4.07397	0	16.6657	44.7427	21.7794	10.4569	8.35271	1.17775	high
TCGA-CJ-4885	2.28493	0	0.263806	48.0306	44.9438	3.42877	2.7176	1.18591	high
TCGA-MM-A563	6.99726	0	3.75433	42.1255	33.6075	6.53984	6.54955	1.18925	high
TCGA-CZ-5460	0.323288	0	0.466564	59.4403	29.6771	7.34883	5.34694	1.19302	high
TCGA-BP-4759	2.30137	0	0.0115989	81.4062	20.8505	8.10335	1.54715	1.20362	high
TCGA-B2-3923	0.969863	0	0.790439	5.4263	0.777849	4.87342	0.935264	1.2047	high
TCGA-B8-A7U6	0.558904	0	0.0376483	39.6573	16.5058	10.3167	11.6053	1.2094	high
TCGA-B0-4816	4.38082	1	0.0501463	44.8984	26.7423	8.95554	10.6155	1.20982	high
TCGA-BP-5004	0.2	0	1.51538	46.5706	21.4806	6.37952	3.24952	1.21246	high
TCGA-B8-4153	4.09041	0	0.0625873	47.4497	22.521	6.79094	4.85588	1.2279	high
TCGA-CJ-4892	1.68767	0	2.11515	41.7477	29.9853	4.54674	2.50624	1.22824	high
TCGA-B2-4099	6.00548	0	0.18066	49.5638	25.7637	6.15457	4.06816	1.23103	high
TCGA-BP-5010	3.9726	1	1.08058	35.3533	10.3199	7.53818	5.07046	1.23906	high
TCGA-BP-4973	7.83288	0	1.4625	41.6572	26.4063	6.24149	5.67083	1.24813	high
TCGA-B0-4834	2.40548	1	0	28.8967	0.353258	5.97259	0.637782	1.25493	high
TCGA-A3-3324	3.11507	0	3.92586	45.0891	36.6112	4.57101	4.01905	1.26248	high
TCGA-B0-5095	0.117808	1	11.1153	53.55	20.5126	8.20441	4.79105	1.27077	high
TCGA-BP-5001	3.60274	0	5.60939	16.1391	10.9707	4.39918	1.33203	1.28186	high
TCGA-BP-4768	0.178082	0	0.0538765	32.504	49.8284	2.16533	5.51445	1.28252	high
TCGA-BP-5174	5.12603	0	0.119219	22.3298	18.9615	4.1711	3.30144	1.28895	high
TCGA-BP-4977	5.47397	0	8.29275	68.0853	51.9741	3.95757	2.77896	1.28983	high
TCGA-CZ-5467	3.6411	1	55.9733	42.9476	46.822	9.22721	6.35527	1.29652	high
TCGA-BP-4797	5.22192	0	1.9813	78.6296	29.7571	7.91941	5.18646	1.29704	high
TCGA-B2-5639	1.5726	0	0.0916177	35.8442	30.9048	3.30939	2.71343	1.29836	high
TCGA-B8-5546	2.99178	0	0	4.95288	1.84843	3.55955	0.513325	1.30739	high
TCGA-A3-3351	4.46301	0	5.56212	43.7633	37.6117	5.6237	7.21542	1.31107	high
TCGA-B0-4819	0.857534	1	0.183294	27.5901	5.07446	10.2055	12.0669	1.31516	high
TCGA-CZ-4866	5.87671	0	0.0677082	22.0819	9.90496	5.4204	4.19582	1.32272	high
TCGA-CJ-4902	1.58356	0	25.8148	57.5362	38.1453	8.61945	7.54978	1.32846	high
TCGA-AK-3465	4.46027	0	0.0229883	11.4867	1.05036	4.16461	0.939802	1.32862	high
TCGA-B0-5703	2.10959	0	0.0779127	78.6684	33.9789	5.21031	1.51123	1.32938	high
TCGA-B0-4828	7.89315	1	0.588061	39.3791	40.3623	1.68198	1.79736	1.33899	high
TCGA-BP-4165	4.53973	0	0.0308649	41.437	12.4483	5.52749	2.61573	1.35167	high
TCGA-CJ-4916	1.69863	0	1.46084	36.6958	19.2741	5.18776	4.19229	1.3564	high
TCGA-BP-5180	2.59178	0	0.108079	39.8075	48.1575	3.05441	7.37272	1.37386	high
TCGA-B8-A54D	4.10685	0	0.030413	21.8111	16.4389	3.24099	2.38684	1.38539	high
TCGA-B0-4714	3.60822	1	0.125115	28.6695	12.3637	4.79641	3.65884	1.39288	high
TCGA-B8-5550	3.2	0	6.02747	42.0131	14.128	6.793	5.04412	1.39299	high
TCGA-A3-A6NL	1.10959	0	8.11463	54.3766	28.8205	7.46557	8.06693	1.39765	high
TCGA-CJ-4875	0.479452	0	0.54966	38.5703	17.4729	4.61364	3.11642	1.39977	high
TCGA-CJ-4901	3.10411	0	0.176473	73.2778	68.6405	4.67533	11.6568	1.41165	high
TCGA-B0-5085	4.72329	1	0.129236	19.4444	21.2266	2.25721	2.59928	1.4289	high
TCGA-CJ-4869	0.991781	0	2.00744	60.0043	21.2007	6.30504	4.61226	1.43332	high
TCGA-A3-3383	3.08493	0	0.0684066	65.8051	30.2292	4.79519	3.38856	1.43811	high
TCGA-A3-3347	2.79178	1	0.0584989	53.1446	13.8465	8.58592	9.12102	1.44227	high
TCGA-B0-4841	3.79178	1	0.371316	23.4165	16.936	3.95354	4.70545	1.44822	high
TCGA-A3-A6NI	3.10411	0	0.0984268	74.1763	36.2779	5.48627	5.31987	1.44878	high
TCGA-AK-3443	1.7863	0	0.00994882	2.79105	0.0746513	2.30492	0.356256	1.47025	high
TCGA-BP-4327	6.51507	1	30.2604	46.1353	35.6402	5.59518	3.78062	1.48484	high
TCGA-BP-4771	3.93425	1	0.117478	52.9053	9.32812	6.46117	4.14013	1.48705	high
TCGA-B8-5158	1.88767	0	0.920366	42.0785	40.0645	4.04805	8.71012	1.49397	high
TCGA-AK-3447	8.8274	0	0	1.37396	0.166163	1.89693	0.209373	1.50158	high
TCGA-B0-4849	1.74521	1	0.28233	32.1304	14.683	4.83472	5.4762	1.50167	high
TCGA-CJ-4641	1.38356	1	0.112176	30.0935	20.8062	4.01708	5.94167	1.51763	high
TCGA-BP-5173	0.30137	1	41.0898	41.1602	20.4092	7.21972	2.16359	1.51852	high
TCGA-B0-5117	3.29589	0	0	14.9803	0.168312	3.06206	0.847649	1.51885	high
TCGA-CJ-5675	1.19178	0	0.0472889	30.4274	24.1033	2.70622	4.08171	1.52357	high
TCGA-BP-5199	1.46575	0	6.36713	51.3756	18.8688	6.976	7.31768	1.53265	high
TCGA-BP-4338	0.553425	0	2.75386	52.7081	56.2672	0.983634	5.04453	1.53362	high
TCGA-AK-3433	4.16712	0	0	3.49039	0.200932	1.93703	0.500759	1.53686	high
TCGA-BP-4167	3.10137	0	0.412789	42.5639	14.1512	5.01466	4.70819	1.54368	high
TCGA-B0-5088	3.76164	1	26.7861	45.1564	24.6593	6.96008	5.59035	1.54638	high
TCGA-CJ-6030	0.608219	1	2.28982	35.3224	33.6134	6.5065	13.7815	1.54913	high
TCGA-BP-4968	4.9863	0	41.2918	58.1555	38.9283	6.68824	3.76376	1.55298	high
TCGA-BP-4989	1.54247	0	0.104443	26.3405	18.7611	3.45467	5.53519	1.56884	high
TCGA-B0-4706	2.64932	1	0.0243038	60.8347	22.9746	3.41404	1.42147	1.57873	high
TCGA-EU-5907	2.14247	0	1.23961	55.7422	40.9094	1.82313	3.29604	1.57903	high
TCGA-BP-5191	0.991781	0	0.0730755	19.4681	27.189	1.51297	4.99363	1.58947	high
TCGA-A3-3313	8.61918	1	0.0354814	13.7092	3.01417	2.23593	1.32702	1.60882	high
TCGA-B0-5077	1.44658	1	41.8677	49.5711	21.1727	8.40878	4.75235	1.61075	high
TCGA-CJ-4887	4.16438	1	0	40.5332	16.6464	3.90366	4.39057	1.61247	high
TCGA-AK-3454	1.32877	0	0.353015	74.7476	18.7691	7.5239	7.36343	1.61744	high
TCGA-AK-3440	1.18904	0	0	5.31669	0.245266	2.46751	2.51829	1.61839	high
TCGA-CJ-5681	4.37808	1	0.0893529	14.9532	15.8482	0.833836	2.01881	1.64412	high
TCGA-CJ-4912	0.561644	0	0.439176	44.9816	20.5162	3.74236	5.1532	1.67556	high
TCGA-B0-4836	0.558904	1	0.692685	101.232	57.2888	3.68551	6.04488	1.67724	high
TCGA-B0-5106	6.53699	1	13.6593	63.6101	24.4528	5.99226	5.95822	1.72789	high
TCGA-G6-A5PC	3.39178	1	0.0367112	11.7089	5.54371	1.23462	1.8952	1.73657	high
TCGA-B8-A54E	4.11507	0	0.0328554	9.23076	0.400613	1.35049	1.75497	1.78248	high
TCGA-BP-4756	3.28767	0	0.0236713	8.16239	5.64254	0.802631	2.18974	1.78647	high
TCGA-CZ-5469	1.3726	1	0.183146	38.6214	44.3094	1.89257	10.2454	1.80872	high
TCGA-AK-3427	4.84384	0	0.0129771	15.911	0.493826	1.17458	0.743512	1.8111	high
TCGA-G6-A8L6	2.86301	1	2.222	43.2062	12.6376	3.43347	4.19724	1.82185	high
TCGA-BP-4992	4.89041	0	9.06826	23.8338	17.3505	0.941761	1.68224	1.8233	high
TCGA-CJ-4881	2.05479	0	0.490868	50.4225	36.2295	2.73627	8.28417	1.82933	high
TCGA-CJ-4638	5.27123	1	0.0950651	10.3164	5.11045	0.752567	2.1503	1.83094	high
TCGA-BP-5201	1.56438	0	0.242388	40.5526	29.0648	2.97643	8.64017	1.84276	high
TCGA-B8-A54I	0.424658	0	10.1776	54.2752	58.9365	2.54158	11.3596	1.84382	high
TCGA-B0-4847	2.61096	1	0.0853799	29.1568	14.1401	2.38218	5.36566	1.85347	high
TCGA-AK-3456	1.89863	0	0	15.219	5.48045	0.982175	2.75115	1.89297	high
TCGA-B0-5707	1.02466	0	0.0782552	13.1273	19.1088	1.30397	7.89761	1.94185	high
TCGA-B0-5084	2.49589	1	0.121376	13.7554	8.52201	1.65233	5.84122	1.95029	high
TCGA-B0-4713	6.09041	1	11.7616	16.9339	7.23389	0.950951	1.37042	1.97961	high
TCGA-BP-4169	4.64658	1	21.7236	68.9704	21.5969	11.3073	17.0451	1.98548	high
TCGA-B0-5107	5.52603	1	0.149489	21.4741	11.8142	0.191843	3.02122	2.00301	high
TCGA-B0-5096	2.24384	1	0	37.7433	54.8439	1.66957	15.2204	2.02155	high
TCGA-CJ-4895	1.14247	1	2.66438	70.1433	12.8224	5.23154	6.4061	2.04334	high
TCGA-BP-4334	3.58356	1	0.120756	23.7088	0.388326	0.724199	1.28523	2.04624	high
TCGA-B0-4691	1.4	1	0.315944	44.9015	21.5973	1.69438	6.20283	2.09917	high
TCGA-CJ-5677	3.67945	1	0.358575	45.9205	8.70259	4.10816	7.77853	2.10099	high
TCGA-CZ-5464	9.25205	0	94.475	49.6228	23.898	10.7046	5.14753	2.11159	high
TCGA-A3-3378	2.91233	0	3.57135	32.9984	12.8835	3.4516	9.07463	2.12842	high
TCGA-BP-4967	2.98904	0	61.9752	47.3148	41.4505	3.59549	2.76426	2.18317	high
TCGA-CJ-4890	3.07945	0	12.1531	59.4961	17.4446	6.92115	12.4894	2.20223	high
TCGA-CJ-4873	2.53973	0	0.109202	31.9215	7.22829	2.92694	8.24443	2.21176	high
TCGA-BP-4981	0.991781	1	20.0391	32.7718	23.7204	2.07295	6.49084	2.22303	high
TCGA-B0-4810	0.931507	1	75.0891	51.2303	16.2722	10.0882	7.18159	2.25156	high
TCGA-B8-A54G	1.76986	0	0.0509873	26.9675	10.9583	1.13845	6.84673	2.27545	high
TCGA-B0-5092	0.90137	1	0.108065	61.35	8.68791	2.58098	4.31195	2.30557	high
TCGA-CJ-4642	4.74521	0	4.87085	32.5112	4.56856	3.90022	9.60345	2.32336	high
TCGA-B0-5075	1.02192	1	0.23258	20.715	21.1115	1.74848	12.5065	2.35511	high
TCGA-CJ-6027	0.460274	0	0.0715154	53.6236	42.1437	1.23719	12.3563	2.39897	high
TCGA-CJ-5678	1.60822	1	3.65677	52.7192	14.015	3.01035	8.33455	2.42611	high
TCGA-A3-3335	3.71233	0	11.2375	56.8097	33.4162	1.04757	7.05764	2.42912	high
TCGA-B0-5100	1.09589	1	43.2506	69.461	17.9635	4.50196	1.83165	2.46372	high
TCGA-CZ-5456	6.23014	0	0.263816	58.87	25.702	2.42303	10.2986	2.46421	high
TCGA-B0-4718	5.2411	0	30.4318	57.0618	20.1485	4.83163	7.81632	2.47055	high
TCGA-B0-5081	8.03014	1	0.560836	69.8449	10.5045	3.81439	7.79408	2.49677	high
TCGA-B0-4842	2.33699	1	0.221452	38.0146	5.89345	0.726131	5.33237	2.53462	high
TCGA-B0-4710	5.07671	0	98.735	61.6348	48.0994	6.61331	4.23515	2.53914	high
TCGA-G6-A8L8	0.380822	1	0.0482871	86.1712	33.5969	2.71322	9.69739	2.55923	high
TCGA-G6-A8L7	9.1589	0	1.37388	58.2225	7.10865	0.548486	2.42832	2.5918	high
TCGA-B0-4700	2.39452	1	0.540971	61.4361	17.9281	5.50959	16.1843	2.67482	high
TCGA-CJ-4637	3.03288	1	12.6775	49.0753	9.76883	2.33128	7.07739	2.73234	high
TCGA-BP-4351	0.410959	0	85.4449	36.4272	22.105	5.18249	3.11518	2.78017	high
TCGA-BP-5175	3.75616	0	43.9038	26.194	13.2172	0.67827	2.22236	2.84592	high
TCGA-B0-4697	1.61918	1	0.210847	44.9478	10.0124	1.43569	9.48805	2.84917	high
TCGA-CJ-4900	0.942466	1	0.292156	39.0513	7.28948	3.67733	14.4721	2.85705	high
TCGA-CJ-4868	3.28767	1	10.2599	83.2906	17.0954	8.43757	19.1947	2.98416	high
TCGA-BP-5198	2.55342	0	0.0565783	61.4542	23.4556	2.82204	14.729	3.01413	high
TCGA-CJ-4891	1.8	1	0.246254	37.7139	5.18194	1.38271	11.39	3.13969	high
TCGA-B0-4817	1.36438	1	21.9168	20.847	8.08856	0.358256	9.14074	3.31312	high
TCGA-CJ-4882	5.71233	0	28.2157	109.449	18.6884	6.82614	11.7431	3.47221	high
TCGA-BP-4798	5.58356	1	27.5096	81.429	6.21629	1.19382	3.02319	3.8033	high
TCGA-B0-5098	0.210959	1	0.117033	24.2497	3.84623	0.332777	16.5347	4.03269	high
TCGA-BP-4354	3.06849	1	0.14006	36.6677	3.97857	2.78644	20.9288	4.22931	high
TCGA-B0-5400	1.05479	0	49.281	33.9838	9.94934	1.13066	9.329	4.31478	high
TCGA-B0-5109	4.35616	1	0.241919	71.4803	58.7323	3.67897	33.6916	4.5871	high
TCGA-BP-4345	5.10137	0	127.002	71.6792	19.0008	11.2416	12.4687	4.66604	high
TCGA-BP-4352	3.36986	1	0.42167	55.466	55.4404	0.18296	28.2197	4.66616	high
TCGA-B0-5108	7.03014	0	35.809	51.3648	22.8703	7.18282	27.6493	4.69023	high
TCGA-B0-4821	2.60548	1	14.4124	142.959	34.8038	0.794417	7.79328	4.69453	high
TCGA-CZ-5468	1.24384	1	0.125635	34.0823	7.66407	1.9885	24.8084	5.09829	high
TCGA-B8-4143	3.22466	1	0.0316965	184.366	8.33275	3.16283	4.64884	5.14956	high
TCGA-B0-4843	6.10137	1	79.4776	61.752	11.5802	3.58638	8.34955	5.18177	high
TCGA-B0-4696	4.19452	1	0.598535	69.7291	0.128318	1.06503	17.4116	5.60178	high
TCGA-CJ-6033	1.95616	1	132.807	80.8357	41.663	4.40954	8.36221	6.38683	high
TCGA-CZ-4860	0.553425	1	22.0871	166.65	23.8926	0.730769	7.47933	6.69304	high
TCGA-B0-4699	5.16712	1	0.0765353	51.3833	1.23881	0.908819	32.4332	9.60977	high
TCGA-B0-4844	0.936986	1	155.571	53.9038	22.3176	0.856781	4.6135	9.79515	high
TCGA-B0-4698	1.23014	1	0.0212339	51.5848	0.347109	0.61713	36.6493	12.0507	high
TCGA-A3-3346	2.27397	1	63.3167	120.993	11.84	0.652554	30.5969	23.5452	high
TCGA-BP-4770	3.87123	1	0.0480403	115.885	0.715794	6.57686	63.4148	34.9143	high

## Sheet: the validation cohort 
id	futime	fustat	EPO	TGFB1	TGFA	TEK	PLAUR	riskScore	risk
TCGA-BP-4970	1.1863	0	0.338243	40.7369	35.1178	36.141	3.23469	-3.3932	low
TCGA-B8-5552	1.07397	0	0.556945	40.235	23.7161	37.4577	4.32775	-3.33656	low
TCGA-CZ-5457	4.23836	0	0	20.1357	69.5049	27.7925	1.40218	-3.23415	low
TCGA-BP-4763	3.47945	1	2.46348	28.4792	73.5168	19.3016	2.62825	-2.34563	low
TCGA-BP-4344	4.56438	0	0.134595	34.1381	27.344	24.6145	1.7391	-2.32901	low
TCGA-DV-5576	1.99178	1	22.8313	83.5011	152.925	13.8355	2.39724	-2.20055	low
TCGA-BP-4353	1.0274	1	3.65125	27.0007	30.4819	22.5819	3.57777	-2.10756	low
TCGA-EU-5906	0.564384	0	2.69274	27.9766	28.138	23.1802	5.53111	-2.0521	low
TCGA-A3-A8OW	0.884932	0	0.129251	28.1375	21.4519	21.5253	1.60706	-2.01568	low
TCGA-BP-5184	3.10411	0	0	29.2797	31.5101	20.3975	2.96578	-1.9601	low
TCGA-EU-5904	1.50959	0	18.5944	35.0633	31.2321	21.714	5.89211	-1.73416	low
TCGA-B0-5693	8.4274	0	13.3769	49.1965	58.7475	17.8319	3.89102	-1.73254	low
TCGA-CJ-4904	4.90959	0	0	45.8755	46.8461	16.8325	2.7441	-1.7001	low
TCGA-BP-5186	1.89863	0	0.0481925	24.2785	27.7086	16.9844	1.5855	-1.68891	low
TCGA-BP-4999	3.46849	0	0.0172249	31.3143	39.6328	16.2819	2.36699	-1.67978	low
TCGA-B0-5691	9.4	0	15.4326	40.9548	34.6781	19.147	3.04688	-1.64896	low
TCGA-BP-4974	0.578082	1	2.82992	50.1372	26.2131	19.7565	5.67392	-1.5478	low
TCGA-B8-A54K	1.28493	0	1.40016	42.9377	84.4244	10.3569	2.62248	-1.5417	low
TCGA-A3-3349	3.79452	0	13.1502	67.4485	14.9507	21.6816	2.45748	-1.52398	low
TCGA-BP-4775	5.04932	0	8.35621	36.0713	109.445	7.60163	3.6447	-1.51004	low
TCGA-BP-4982	2.77808	0	0.847159	28.1242	28.5252	15.8731	3.36694	-1.48058	low
TCGA-B0-5713	5.10959	0	0.035362	29.0061	37.6688	13.6249	2.0999	-1.43376	low
TCGA-B4-5836	0.386301	0	15.3911	42.0461	32.8455	16.1543	1.28473	-1.41668	low
TCGA-CJ-4886	5.34795	0	1.96518	51.3611	31.8667	15.7746	2.23307	-1.39153	low
TCGA-B0-4818	1.39726	1	5.10045	26.4181	43.7105	12.8679	2.81013	-1.37095	low
TCGA-BP-4801	3.07945	0	0.751707	37.4847	40.9355	13.6889	4.2258	-1.31875	low
TCGA-CJ-4643	4.91233	0	0.120969	37.698	33.322	13.7852	3.28491	-1.28509	low
TCGA-BP-4170	6.41918	1	3.75231	51.6449	54.4152	12.9683	4.23178	-1.28309	low
TCGA-B8-5159	0.657534	0	0.628054	45.907	69.4878	8.93548	1.37534	-1.27537	low
TCGA-GK-A6C7	0.167123	0	0.313892	60.9697	34.5008	14.767	2.4423	-1.26819	low
TCGA-CW-5587	6.09863	0	6.67645	39.949	25.547	15.22	2.9595	-1.26598	low
TCGA-CZ-5451	4.56986	0	0.349442	36.3698	27.2424	12.7465	1.33745	-1.20951	low
TCGA-BP-4162	8.42192	0	0.12377	32.3586	53.2559	11.2883	5.82632	-1.20647	low
TCGA-B2-5633	0.980822	0	17.8438	30.0786	32.9026	13.9623	2.83038	-1.20029	low
TCGA-BP-5170	6.60822	0	14.0544	52.1072	49.3129	13.6177	4.05825	-1.19099	low
TCGA-CW-5588	5.52603	0	0.450582	65.6255	34.4843	14.7462	3.53147	-1.18448	low
TCGA-CJ-5682	5.1589	0	0.0330713	55.4225	20.9688	14.8935	2.14151	-1.17561	low
TCGA-BP-5194	1.11781	0	0.036243	28.3108	36.7497	10.7968	2.17925	-1.15757	low
TCGA-BP-5007	3.12329	0	0.75481	43.3879	36.008	12.083	2.28369	-1.1557	low
TCGA-BP-5195	2.05205	0	14.6413	71.815	36.694	15.7458	3.44355	-1.13106	low
TCGA-CZ-4859	4.89589	0	0.0554521	22.6971	48.853	8.16304	1.6437	-1.11295	low
TCGA-BP-4164	2.71781	1	0.797851	38.4706	100.053	3.22105	2.29374	-1.1028	low
TCGA-A3-3372	2.0137	0	15.7138	49.9862	78.0807	8.62996	3.07999	-1.09977	low
TCGA-CJ-4889	5.33151	0	0.21976	47.1889	28.8701	13.4228	4.07675	-1.09782	low
TCGA-CJ-4874	6.25479	0	0	37.4375	34.7998	10.8965	2.0486	-1.08798	low
TCGA-B0-4845	5.4411	1	0.0300153	37.5841	30.8673	10.9002	1.8854	-1.04826	low
TCGA-A3-3362	4.27123	0	0.717	27.6166	18.2711	11.7363	2.84953	-0.998236	low
TCGA-BP-4769	5.13973	0	3.23926	99.567	83.5297	9.2986	3.52413	-0.987128	low
TCGA-CJ-4639	6.32329	0	11.2955	38.6824	29.3559	12.3617	3.40058	-0.98613	low
TCGA-BP-4325	8.12055	0	0.0387386	23.6449	35.7497	8.48877	1.89197	-0.972886	low
TCGA-B0-5121	1.51781	0	0.0319801	29.4591	17.0288	11.0738	1.95951	-0.95476	low
TCGA-A3-3323	3.03014	0	4.19141	42.0853	33.8109	10.1741	1.99826	-0.938864	low
TCGA-B8-4148	1.03836	0	0.0410029	40.2913	33.9166	8.84118	1.45195	-0.890529	low
TCGA-B0-4703	0.49863	1	0.312724	65.9002	56.7559	10.0652	6.24117	-0.882838	low
TCGA-B0-5700	2.96438	0	0.0170254	45.0986	48.9511	9.70782	7.60549	-0.841932	low
TCGA-CZ-4853	2.12055	0	0.145544	30.1039	47.9083	5.56953	1.28123	-0.822068	low
TCGA-BP-4159	7.12603	1	2.7905	24.9522	23.6819	8.59616	2.56361	-0.776698	low
TCGA-CJ-4644	0.920548	1	3.03952	34.3811	38.1028	7.36635	2.40092	-0.770077	low
TCGA-CJ-4872	3.93151	0	3.57836	70.8682	18.8678	13.5654	5.46529	-0.738703	low
TCGA-CJ-4635	3.87945	0	5.82271	49.4869	49.7287	7.58024	4.32065	-0.711301	low
TCGA-CJ-4903	4.27397	0	0.0589625	32.5661	34.72	8.1385	5.61275	-0.701181	low
TCGA-A3-3385	5.46027	0	0.0419458	8.87732	28.2425	4.98376	0.945028	-0.697477	low
TCGA-BP-4776	1.12603	0	0.267353	24.3957	27.209	8.69807	6.25352	-0.691296	low
TCGA-BP-4341	4.35342	1	0.350674	27.3886	19.7764	7.79753	1.9921	-0.687706	low
TCGA-AK-3450	4.13151	0	0.635689	33.0138	19.2323	7.99865	1.63216	-0.67518	low
TCGA-CZ-5465	3.7726	0	2.01825	39.0115	30.1261	8.4258	4.22767	-0.673416	low
TCGA-BP-4986	2.15068	0	0.362417	50.4842	56.9263	7.24438	7.46511	-0.669238	low
TCGA-BP-4335	1.30137	1	0.257765	32.557	18.3168	10.3217	6.61503	-0.668537	low
TCGA-BP-4777	4.74247	0	0.0359836	21.9387	26.4507	7.71906	5.09686	-0.660555	low
TCGA-A3-3358	3.58082	0	0.935508	55.4393	40.2534	7.82341	3.66474	-0.658375	low
TCGA-B0-5699	7.50959	0	0.0121062	29.378	18.1646	8.0791	3.45001	-0.620167	low
TCGA-BP-5189	2.25205	1	18.0085	37.0251	35.1142	9.43854	5.86691	-0.61561	low
TCGA-BP-4963	5.02466	0	0.119401	45.1153	36.2115	7.55844	4.76374	-0.615456	low
TCGA-BP-4331	6.72329	1	0.278904	42.5922	22.0363	8.38256	3.8111	-0.585271	low
TCGA-BP-4758	6.04932	0	8.17985	40.3139	18.9012	9.02721	3.31472	-0.571709	low
TCGA-B2-4101	0.515068	0	0.070689	39.2383	24.5507	7.42347	3.52271	-0.562003	low
TCGA-BP-5181	4.09589	0	0.234524	50.8472	22.3972	8.15198	2.90248	-0.55223	low
TCGA-CJ-5671	5.32329	0	0.248463	96.4961	24.4503	14.8514	10.6961	-0.549338	high
TCGA-B8-4151	0.767123	0	0.0310041	42.197	33.4171	5.16194	2.06316	-0.497702	high
TCGA-MM-A84U	1.91781	0	0.507312	40.2515	13.5679	8.36912	3.93602	-0.493102	high
TCGA-B0-5712	7.45753	0	0.0120396	17.6149	31.3768	3.12589	1.09577	-0.492932	high
TCGA-MM-A564	1.66301	0	0.383145	26.9413	17.7141	6.48437	3.46266	-0.477086	high
TCGA-BP-4330	5.1726	0	44.8156	49.5965	26.2573	10.3786	1.60987	-0.448683	high
TCGA-CJ-4871	6.63836	0	30.5306	45.0703	48.2001	7.62995	5.34811	-0.447162	high
TCGA-BP-5177	0.80274	0	0.652868	41.4724	10.751	7.62673	2.73941	-0.433636	high
TCGA-B2-5641	0.887671	0	47.7155	46.3267	39.9727	8.93327	2.47952	-0.429023	high
TCGA-CJ-5676	7.05479	0	0.375811	75.9467	23.239	8.84625	4.00917	-0.405571	high
TCGA-CZ-5984	4.08493	0	23.9019	34.0097	67.9874	4.111	7.30722	-0.398608	high
TCGA-AK-3436	5.6	0	0.162693	44.0884	43.0141	3.75273	3.85559	-0.383305	high
TCGA-BP-4781	5.69863	0	2.60885	99.6569	69.4422	6.51667	7.64069	-0.382182	high
TCGA-A3-3343	2.58904	0	0.273006	48.6162	26.6106	6.09685	4.28071	-0.361366	high
TCGA-B0-5097	1.82192	0	0.4107	68.9577	83.7881	8.4453	21.21	-0.35893	high
TCGA-B0-5697	5.0274	0	0.0312858	24.823	29.7355	5.55957	7.83594	-0.353924	high
TCGA-B0-4839	4.49041	1	25.1719	60.6007	22.7952	9.00066	2.57383	-0.347352	high
TCGA-CJ-5680	2.10411	1	0.0124616	26.3247	9.02329	6.00178	3.50294	-0.335783	high
TCGA-BP-4163	7.77808	0	0	18.7715	9.39189	5.09773	2.94397	-0.331428	high
TCGA-CZ-4854	3.84658	1	0.226817	55.3582	45.4718	3.45613	5.00521	-0.25541	high
TCGA-BP-5182	3.19178	0	11.0053	40.9989	25.2051	6.13715	5.78402	-0.231611	high
TCGA-AK-3455	1.87123	1	0.167036	22.56	22.6744	2.12259	1.76722	-0.231337	high
TCGA-DV-A4VX	4.45479	1	0.0182905	12.0129	41.3201	0.703719	5.64359	-0.216881	high
TCGA-BP-4161	7.52329	0	1.45647	43.5643	22.1709	4.79983	4.3425	-0.207577	high
TCGA-CJ-6028	4.45205	1	1.10394	60.2565	23.892	5.60346	4.89959	-0.168086	high
TCGA-BP-5178	5.23836	1	0.14491	27.9793	17.3335	3.95659	4.90489	-0.165342	high
TCGA-B0-4848	2.41918	1	22.7124	60.6896	35.4235	6.56398	5.39068	-0.163	high
TCGA-CJ-4884	4.81918	0	0.0975493	49.5464	16.8177	5.63724	5.4855	-0.145101	high
TCGA-BP-5185	3.10137	0	0.0549433	35.3487	22.6846	1.93649	1.38268	-0.144757	high
TCGA-B0-4822	3.04384	1	0.321624	69.6408	17.6054	7.77787	7.24357	-0.138583	high
TCGA-A3-3319	3.09589	0	1.6455	22.8049	39.2407	1.00934	5.76506	-0.12675	high
TCGA-B0-4827	2.42466	1	1.87977	36.6117	7.57836	5.74345	5.41521	-0.12141	high
TCGA-BP-4342	6.18082	1	1.29542	65.2385	34.0756	3.9711	4.48089	-0.116206	high
TCGA-AS-3777	3.39178	0	0.0204038	8.9088	0.811979	2.19694	1.07465	-0.107798	high
TCGA-B0-4811	3.88219	1	0.253777	28.7895	14.9682	2.39499	2.80557	-0.0772373	high
TCGA-CJ-5679	1.86027	1	0.0307624	50.5487	27.5178	3.10793	4.69543	-0.0608611	high
TCGA-B0-4701	0.652055	1	1.55269	66.4693	28.3754	3.85606	3.91689	-0.0528533	high
TCGA-A3-3363	0.873973	0	0.123231	13.777	18.4123	0.576765	3.82105	-0.00472815	high
TCGA-CZ-5462	0.852055	1	0.205951	14.7574	11.1293	3.86217	8.75765	-0.00211685	high
TCGA-BP-4176	5.35616	0	0.183299	42.0718	59.7639	4.77935	19.5052	0.00637675	high
TCGA-BP-5196	2.78904	0	8.12127	68.7077	39.3478	5.8847	10.7511	0.00929638	high
TCGA-A3-3328	3.79452	0	0.0200787	2.7381	0.583812	0.536317	1.09048	0.00999866	high
TCGA-CZ-5452	4.26301	0	0.0733143	39.7049	8.10111	4.17698	5.14121	0.0118768	high
TCGA-BP-4174	5.14795	0	30.802	28.6305	33.6481	3.23368	5.4552	0.0327787	high
TCGA-AK-3453	3.8274	0	0	32.006	12.5673	2.70543	5.11153	0.0437297	high
TCGA-CJ-4920	0.380822	1	0.0813095	55.9912	36.9878	6.22668	15.3627	0.0464004	high
TCGA-B8-4621	1.18082	0	0.00986805	13.3353	8.56808	1.16905	4.1903	0.0670213	high
TCGA-BP-4971	4.07397	0	1.52434	32.4616	10.1494	3.34996	6.30719	0.0820945	high
TCGA-BP-5000	1.54247	0	70.8394	40.0998	33.9197	7.11086	4.80848	0.0950322	high
TCGA-DV-5568	1.0137	0	35.937	57.7646	32.0198	6.14722	7.06309	0.0965488	high
TCGA-T7-A92I	0.975342	0	0.0217922	32.7207	3.70252	2.39168	3.85624	0.12635	high
TCGA-CZ-5454	1.97808	1	0.0788217	27.9655	37.8099	3.83017	16.692	0.130447	high
TCGA-B0-4712	3.66301	1	0.0486285	46.8092	42.4603	3.35494	14.7832	0.164277	high
TCGA-B2-4098	0.139726	1	0.0184329	13.6737	9.95349	0.57654	6.34207	0.204773	high
TCGA-B0-4694	0.290411	1	14.0268	54.0299	31.1004	3.79126	9.88257	0.22062	high
TCGA-AK-3426	2.42466	1	0.234543	48.0027	19.9532	1.74105	7.41252	0.261999	high
TCGA-BP-4343	5.23836	1	43.5498	91.3218	32.7765	5.36753	4.80455	0.362398	high
TCGA-BP-4787	1.31507	1	38.6305	74.8999	41.402	4.16727	8.44602	0.377551	high
TCGA-CJ-4888	4.29315	1	0.0959043	73.1518	16.7312	2.65753	7.40902	0.383574	high
TCGA-CW-6087	0.112329	1	0	42.6255	12.3362	2.00104	10.8169	0.439158	high
TCGA-BP-4985	2.60822	1	0.297173	53.6792	58.2971	2.95847	23.417	0.449579	high
TCGA-DV-A4VZ	1	0	4.99128	52.4978	30.6624	2.42616	18.1366	0.625079	high
TCGA-BP-4173	5.1863	0	25.1232	59.9524	14.0741	5.42892	15.5349	0.663164	high
TCGA-B0-4707	1.64384	1	43.8353	105.829	39.8088	0.43038	1.15996	0.685185	high
TCGA-B0-4690	0.117808	1	0.109304	41.519	14.6035	3.78184	21.4221	0.709967	high
TCGA-B0-5702	4.39726	0	83.8886	16.0934	5.75611	1.75263	1.55542	0.745622	high
TCGA-A3-3374	3.6	0	0.0237429	41.545	0.932135	2.04058	16.6144	0.819698	high
TCGA-CZ-4861	1.22192	1	1.35527	38.1276	32.6296	2.15076	26.028	0.846285	high
TCGA-BP-4960	5.95068	0	59.9171	38.9513	15.9754	3.1974	12.0865	0.885947	high
TCGA-BP-5169	0.528767	0	74.366	48.3484	14.681	1.43838	3.88306	0.903835	high
TCGA-B0-4837	3.77534	1	48.7473	103.887	18.7179	2.85048	5.26412	0.920063	high
TCGA-B8-4620	0.619178	0	41.0412	75.5774	33.9287	3.68338	25.1395	1.28086	high
TCGA-BP-4326	4.45205	1	83.9529	165.289	34.6487	5.6347	8.56426	1.37253	high
TCGA-BP-4983	3.87123	0	0.0107964	108.231	17.9787	1.1057	29.3209	1.72873	high
TCGA-B0-4688	0.276712	1	0.0378919	87.6045	0.646496	1.95082	58.2962	3.00033	high
TCGA-CZ-4858	5.32329	0	648.549	202.416	33.2596	0.42482	16.6946	7.8738	high

## Sheet: Result of t test
Table Analyzed	Risk Score
Column B	the validation cohort
vs.	vs.
Column A	the training cohort
Unpaired t test
P value	<0.0001
P value summary	****
Significantly different (P < 0.05)?	Yes
One- or two-tailed P value?	Two-tailed
t, df	t=9.573, df=505
How big is the difference?
Mean of column A	1.508
Mean of column B	-0.5254
Difference between means (B - A) ± SEM	-2.033 ± 0.2124
95% confidence interval	-2.451 to -1.616
R squared (eta squared)	0.1536
F test to compare variances
F, DFn, Dfd	4.916, 353, 152
P value	<0.0001
P value summary	****
Significantly different (P < 0.05)?	Yes
Data analyzed
Sample size, column A	354
Sample size, column B	153
The calculation comes from GraphPad Prism 8.0.1
