# Supplementary material for: Construction and Verification of a Combined Hypoxia and Immune Index for Clear Cell Renal Cell Carcinoma
Source: Front Genet. 2022 Feb 9;13:711142. doi: 10.3389/fgene.2022.711142 (PMC8863964; doi:10.3389/fgene.2022.711142)
Supplement: Supplementary file 2 [file Table4.XLS]

## Sheet: tcgaUniCox
gene	HR	HR.95L	HR.95H	coxPvalue
EPO	1.01199	1.00437	1.01966	0.00198958
NDRG1	0.997621	0.995984	0.99926	0.00446201
TGFB1	1.01179	1.00457	1.01906	0.00132947
KDR	0.984314	0.976903	0.991782	4.13166e-05
TGFA	0.981631	0.971233	0.99214	0.000644088
TEK	0.893806	0.856801	0.932409	1.95115e-07
PLAU	1.00992	1.00458	1.01529	0.00026315
FLT1	0.986029	0.978826	0.993285	0.000169043
PLAUR	1.06498	1.04651	1.08378	1.75305e-12
FABP5	1.0426	1.0176	1.06822	0.000756326
PPARA	0.839442	0.75191	0.937164	0.00183941

## Sheet: tcgaUniSigExp
id	futime	fustat	EPO	NDRG1	TGFB1	KDR	TGFA	TEK	PLAU	FLT1	PLAUR	FABP5	PPARA
TCGA-B0-4846	3.28767	1	0.0245949	339.537	38.9494	84.6003	34.6984	10.6609	7.62892	74.1554	3.84579	1.73242	5.49971
TCGA-CW-5581	7.66849	0	3.39217	451.998	42.1713	78.2758	20.7777	11.7148	10.1243	77.4819	1.35641	1.71601	8.96243
TCGA-B0-5095	0.671233	1	11.1153	163.335	53.55	42.9924	20.5126	8.20441	35.029	30.3636	4.79105	10.0944	4.07265
TCGA-BP-4789	4.07945	0	0.946737	235.122	54.6151	129.315	39.3617	20.5221	7.05047	95.6546	2.32137	1.73838	4.72712
TCGA-CZ-4862	5.04932	0	1.93539	145.934	59.2379	64.7803	58.0174	15.2261	10.6814	47.7948	2.29022	2.19018	5.22568
TCGA-B0-4945	5.87671	1	1.21104	161.608	32.2374	74.846	39.627	16.6617	7.13993	82.7933	2.33509	2.87327	4.1662
TCGA-BP-4349	1.01918	0	1.8286	244.494	40.4419	38.7506	24.4348	8.68666	8.6671	48.2871	1.99487	14.3326	5.95904
TCGA-BP-4768	1.09589	0	0.0538765	462.771	32.504	28.9393	49.8284	2.16533	6.07252	40.0518	5.51445	3.52586	4.67912
TCGA-CJ-6032	6.98082	0	0.842645	308.523	29.8701	87.2956	43.5958	11.0381	9.04447	72.6236	3.42337	2.43788	4.42801
TCGA-BP-4765	5.98356	0	0.707585	284.656	23.687	54.6049	30.5663	20.188	9.25137	42.2439	2.27144	3.3296	5.91002
TCGA-BP-5004	3.08493	0	1.51538	238.946	46.5706	21.1271	21.4806	6.37952	6.45072	60.2273	3.24952	2.20589	7.29799
TCGA-B0-5098	4.33973	1	0.117033	39.9547	24.2497	1.18014	3.84623	0.332777	114.882	2.12312	16.5347	8.16184	1.50292
TCGA-BP-5183	3.53699	0	0.653637	242.344	34.5405	44.1381	23.4719	6.12386	4.93927	32.9755	3.15048	2.88438	7.04964
TCGA-BP-4964	5.10137	0	0.0862272	351.124	40.2029	54.1336	43.198	8.38536	9.14865	54.1631	2.49875	6.85896	4.83132
TCGA-BP-4998	2.55342	0	20.3256	236.639	51.182	48.1743	92.1077	14.0585	18.9256	65.8662	3.30553	1.57156	3.34258
TCGA-BP-4347	3.74521	0	31.141	164.248	65.6848	116.019	52.5587	15.1985	6.05053	97.0738	1.29392	2.95444	4.19229
TCGA-BP-5173	0.169863	1	41.0898	371.572	41.1602	60.1793	20.4092	7.21972	7.05575	66.4005	2.16359	3.31104	3.03703
TCGA-CZ-5460	3.91781	0	0.466564	181.418	59.4403	48.8369	29.6771	7.34883	9.47072	57.4288	5.34694	3.22237	4.74229
TCGA-BP-5176	4.35616	1	0.383835	263.607	25.462	63.8421	14.36	12.3802	12.9378	49.5889	1.31419	8.82248	2.17789
TCGA-CJ-4634	4.9863	0	0.158333	383.32	45.9471	100.362	34.1672	19.791	13.9556	57.3649	2.13402	4.12311	7.17129
TCGA-BP-4790	3.04384	1	39.4764	296.707	66.2845	55.8737	43.6374	10.7963	14.7103	53.2363	2.96544	2.21212	4.90124
TCGA-G6-A8L8	2.98904	1	0.0482871	325.256	86.1712	24.6154	33.5969	2.71322	8.09848	84.8393	9.69739	7.49306	3.07044
TCGA-BP-4351	2.65753	0	85.4449	138.089	36.4272	18.1685	22.105	5.18249	8.43496	39.6723	3.11518	4.9076	8.26517
TCGA-B8-A54I	0.410959	0	10.1776	246.017	54.2752	10.6457	58.9365	2.54158	17.3793	28.7126	11.3596	5.56106	1.89949
TCGA-A3-3365	2.39178	0	0.116593	71.3915	45.5496	56.0108	88.4271	23.7484	18.6542	60.1293	3.56185	2.9024	2.45612
TCGA-DV-5565	3.6411	0	9.11168	50.7397	50.7262	49.0662	8.76489	13.4799	17.9402	66.8152	7.41838	11.7564	1.55711
TCGA-BP-4762	3.67945	1	0.392562	240.446	32.9441	63.7697	11.7232	20.1834	11.41	32.269	1.77179	3.88061	4.18172
TCGA-A3-3376	4.64658	1	2.8951	157.107	46.7906	164.311	22.1957	26.6768	10.7938	70.8778	3.10009	3.50354	5.26844
TCGA-CJ-6027	5.08219	0	0.0715154	319.44	53.6236	9.54853	42.1437	1.23719	20.7266	17.1827	12.3563	14.3566	2.33609
TCGA-CJ-4875	6.44658	0	0.54966	105.619	38.5703	45.3624	17.4729	4.61364	7.41429	42.5703	3.11642	4.33783	3.66941
TCGA-CJ-4907	4.10685	0	12.5577	363.235	53.3642	53.7075	64.7805	9.63017	12.7835	79.8296	4.00343	4.29218	5.11246
TCGA-BP-5192	1.95616	0	0.0217134	554.855	25.2445	81.0007	28.7712	11.6627	9.30977	49.8604	0.988115	2.73216	4.09076
TCGA-A3-3326	3.11507	0	0.0318052	341.538	28.6622	51.2153	21.1888	10.6611	6.35231	44.9199	2.68592	4.21584	5.29281
TCGA-BP-4784	5.07945	0	8.82263	291.626	109.404	40.7296	89.366	13.1864	7.21871	46.3612	5.20046	2.02267	2.12602
TCGA-B0-4824	4.53973	1	0.0867153	218.539	27.7465	79.1233	29.164	9.77856	8.57753	42.2949	2.7015	3.82032	5.596
TCGA-BP-4338	7.83288	0	2.75386	617.075	52.7081	6.27859	56.2672	0.983634	7.25273	8.57903	5.04453	5.28445	2.94539
TCGA-CZ-4860	0.564384	1	22.0871	306.755	166.65	2.98408	23.8926	0.730769	12.5867	4.97309	7.47933	5.03579	2.67098
TCGA-B0-4836	3.39178	1	0.692685	452.931	101.232	12.3935	57.2888	3.68551	10.9442	23.7499	6.04488	5.04671	2.48571
TCGA-B8-A7U6	1.35616	0	0.0376483	284.728	39.6573	34.5162	16.5058	10.3167	8.21525	45.2526	11.6053	8.00385	2.35418
TCGA-CJ-4912	4.53973	0	0.439176	256.349	44.9816	16.8747	20.5162	3.74236	6.00368	29.0689	5.1532	2.63146	1.63806
TCGA-CW-5591	6.22192	0	0	38.6026	21.397	18.4405	8.13617	9.09878	27.3099	7.22348	1.98894	0.453319	6.40905
TCGA-B4-5832	0.424658	0	0	98.902	2.59105	24.8249	39.9575	7.99426	23.5221	47.4314	0.573405	8.46407	2.27312
TCGA-CJ-6030	6.29863	1	2.28982	77.1353	35.3224	33.1386	33.6134	6.5065	25.1955	60.5551	13.7815	5.81552	2.87814
TCGA-CJ-5672	5.40274	1	18.8722	192.39	50.3633	42.5665	31.5124	8.66873	14.8857	35.1527	4.0942	3.33454	2.79429
TCGA-BP-4804	3.99726	0	0.716335	137.871	46.5944	44.5917	24.4929	8.5107	15.5185	44.7194	4.57116	3.11683	2.93279
TCGA-BP-4177	4.57534	0	0.0335052	362.812	53.1679	46.9589	97.3396	9.81816	8.18732	51.3747	3.25941	0.858199	2.12938
TCGA-B0-4693	0.210959	1	2.48252	487.291	30.1069	42.2016	53.0512	6.72172	6.0984	68.9711	5.10962	2.16032	4.58077
TCGA-DV-5575	2.75616	0	1.01753	244.69	55.3807	67.3505	71.0349	18.7893	8.37688	51.8664	4.08454	2.32958	3.21152
TCGA-AK-3425	9.1589	0	0.0303457	285.204	51.2662	27.2085	56.5184	8.74393	39.9836	20.9115	8.02307	8.10306	1.92807
TCGA-CJ-6031	5.22192	0	27.3992	160.113	55.3847	39.9435	28.2893	12.2792	16.5667	31.6557	3.45951	5.04984	2.66628
TCGA-CZ-5459	4.15068	0	18.4908	238.349	75.0707	34.0583	51.569	9.07158	11.6344	36.866	6.06236	3.37059	2.38242
TCGA-BP-4760	6.46849	0	4.22797	318.61	63.188	48.7229	222.687	13.7415	9.20486	37.6724	12.7445	1.92262	3.89753
TCGA-B0-4819	0.50137	1	0.183294	92.5423	27.5901	12.6404	5.07446	10.2055	26.3869	16.807	12.0669	4.81225	1.9988
TCGA-B0-5696	4.73151	0	1.53347	331.645	45.2901	50.7029	29.3324	7.32583	8.37318	69.3058	3.3998	4.6261	3.44346
TCGA-CW-6093	8.61918	0	0.0117339	182.853	33.7425	140.951	36.388	21.475	9.16792	90.0466	2.18142	3.1107	5.23824
TCGA-B0-5092	1.25753	1	0.108065	262.651	61.35	17.9573	8.68791	2.58098	44.5797	21.6384	4.31195	3.74665	3.35502
TCGA-B4-5834	0.10411	0	6.42917	229.071	39.9063	60.7907	25.937	20.5892	8.6862	84.4434	1.58773	5.7934	3.91831
TCGA-BP-5008	2.93425	0	0.0772043	205.787	34.4505	42.9802	48.3254	14.299	13.5662	37.6905	12.8294	2.65109	2.97698
TCGA-CW-5585	7.14795	0	8.34661	481.731	53.4627	49.2164	20.4221	8.14338	7.84824	59.7976	2.04879	7.28766	4.92613
TCGA-B0-4810	1.30959	1	75.0891	232.118	51.2303	52.7093	16.2722	10.0882	35.5318	49.7904	7.18159	5.51445	2.42023
TCGA-B0-4844	0.857534	1	155.571	364.964	53.9038	5.16452	22.3176	0.856781	5.48616	8.61741	4.6135	3.42936	3.09785
TCGA-CJ-4900	4.69589	1	0.292156	116.653	39.0513	8.82536	7.28948	3.67733	49.311	26.0012	14.4721	9.61991	3.82749
TCGA-B2-3923	0.991781	0	0.790439	62.995	5.4263	18.0123	0.777849	4.87342	4.23828	16.3409	0.935264	1.02923	11.4159
TCGA-B0-5706	6.6137	0	35.149	482.928	72.5255	28.3311	91.4721	6.78338	11.184	45.4302	4.83062	24.5232	2.89928
TCGA-BP-5190	2.76986	0	0.0613782	274.391	18.9032	16.071	31.7913	3.65947	3.22104	15.1375	1.32605	1.3992	7.74028
TCGA-BP-4981	3.00548	1	20.0391	116.619	32.7718	16.7748	23.7204	2.07295	10.9648	34.6572	6.49084	9.03476	2.97414
TCGA-CJ-4869	6.99726	0	2.00744	218.233	60.0043	29.8245	21.2007	6.30504	9.73046	31.845	4.61226	2.79737	2.54927
TCGA-BP-5191	2.64932	0	0.0730755	68.7229	19.4681	9.48146	27.189	1.51297	17.8171	9.04064	4.99363	5.4187	1.59545
TCGA-BP-4160	7.89315	0	0.49003	310.349	21.5893	30.8582	45.5051	10.0018	9.0965	37.5893	5.28965	3.69725	3.7299
TCGA-CJ-4636	5.27123	0	0.213353	156.542	31.3932	32.1852	16.3476	9.33523	11.4762	29.2595	5.39691	4.58201	3.40979
TCGA-CJ-5686	5.58356	0	3.938	347.272	26.9132	48.4726	13.2096	8.57634	13.5289	63.3092	4.83383	2.90759	5.54175
TCGA-BP-4995	3.75616	0	0.0841867	200.962	26.4395	49.0718	25.9267	9.83597	6.87372	47.4826	1.73341	3.23991	6.59325
TCGA-B0-5075	1.74521	1	0.23258	327.648	20.715	11.968	21.1115	1.74848	13.9293	13.7032	12.5065	7.93508	6.69909
TCGA-CZ-5982	5.59452	0	0.432123	184.018	42.7303	72.7926	52.8453	14.0217	7.54795	102.536	2.49055	2.23739	4.69305
TCGA-B0-5707	7.74795	0	0.0782552	32.5027	13.1273	1.32032	19.1088	1.30397	173.576	1.21246	7.89761	2.99661	2.27386
TCGA-B0-5400	3.10137	0	49.281	342.578	33.9838	3.19243	9.94934	1.13066	31.7879	5.11106	9.329	8.05572	3.16433
TCGA-B0-5100	5.2411	1	43.2506	113.264	69.461	20.2714	17.9635	4.50196	11.5266	17.1936	1.83165	2.29424	1.53985
TCGA-A3-A6NL	1.88767	0	8.11463	384.61	54.3766	73.5969	28.8205	7.46557	20.0066	97.3815	8.06693	10.6596	3.81625
TCGA-B2-4102	0.553425	0	0.0386465	377.582	30.5044	84.2347	30.3863	12.2054	5.895	54.1193	2.22959	3.09339	5.91415
TCGA-CJ-4895	3.28767	1	2.66438	243.512	70.1433	26.1969	12.8224	5.23154	23.2925	24.9154	6.4061	4.98508	4.14113
TCGA-A3-3373	4.4411	0	0.0377579	211.306	33.6234	46.8783	47.787	6.88472	6.73261	64.7222	2.45344	2.56288	8.16389
TCGA-B8-A54J	1.44658	0	0.117569	144.376	45.179	81.2769	26.4129	20.7151	14.0406	90.9999	2.88463	5.57944	4.76311
TCGA-AK-3440	4.78082	0	0	54.3859	5.31669	7.71103	0.245266	2.46751	1.48975	12.085	2.51829	1.17213	5.96152
TCGA-CJ-5675	6.65753	0	0.0472889	144.529	30.4274	20.4313	24.1033	2.70622	7.09959	25.2755	4.08171	3.38394	3.71946
TCGA-A3-3359	6.86027	0	1.23833	307.149	32.7338	63.6415	49.2976	10.4092	8.42592	45.0305	3.79738	3.61007	6.85257
TCGA-B0-4698	0.115068	1	0.0212339	22.3732	51.5848	2.82004	0.347109	0.61713	110.686	1.72034	36.6493	28.8461	0.739193
TCGA-CZ-5468	0.161644	1	0.125635	342.95	34.0823	19.3163	7.66407	1.9885	122.172	31.469	24.8084	12.9159	2.03282
TCGA-DV-A4W0	5.50137	0	0.0563881	247.55	29.3944	34.8311	69.1787	10.5291	6.04822	59.146	4.89502	2.08103	6.71884
TCGA-B0-4833	6.53699	1	0.120218	144.304	32.9441	51.7766	23.8079	8.93453	4.27276	42.0024	2.17037	3.29736	5.48932
TCGA-B0-4814	0.460274	1	2.54518	257.862	60.2471	39.1073	27.6849	8.34705	8.10977	46.9524	3.08067	2.34398	5.96028
TCGA-B0-5812	8.11781	0	10.5649	244.753	41.65	120.742	35.4372	22.8722	10.7286	110.295	3.37518	3.16916	4.84758
TCGA-6D-AA2E	0.991781	0	0.01793	145.861	23.1326	5.77219	1.95081	6.5362	5.11699	4.66108	1.64794	0.711849	5.89544
TCGA-AK-3454	2.39452	0	0.353015	107.548	74.7476	38.7296	18.7691	7.5239	24.4145	33.3072	7.36343	4.7471	2.69936
TCGA-B0-5120	1.35068	0	0.025234	224.101	34.1416	55.4813	40.0496	15.2405	19.8182	45.7622	5.39524	2.88429	3.38557
TCGA-CW-5590	2.94521	1	3.56149	215.301	73.4247	71.6613	20.9226	9.28323	7.94998	70.9106	1.96976	3.66231	4.21476
TCGA-B0-4817	2.79178	1	21.9168	186.49	20.847	1.98756	8.08856	0.358256	14.705	4.16433	9.14074	4.04455	6.00937
TCGA-CZ-5469	2.59178	1	0.183146	148.344	38.6214	11.4547	44.3094	1.89257	63.5465	20.3834	10.2454	8.05301	2.26404
TCGA-CJ-4641	4.55068	1	0.112176	274.883	30.0935	21.474	20.8062	4.01708	20.7798	22.6853	5.94167	3.35813	6.35423
TCGA-A3-3352	1.53699	1	0.0168313	319.904	44.194	43.6482	22.7803	7.44712	9.84588	61.0075	2.47111	5.8901	7.41643
TCGA-B0-4691	0.380822	1	0.315944	294.448	44.9015	8.61861	21.5973	1.69438	13.0988	12.5113	6.20283	3.45619	2.81191
TCGA-A3-3357	7.36438	0	1.23096	375.517	22.4812	26.4824	36.5759	3.96124	11.1491	26.7076	4.01072	4.864	5.98809
TCGA-BP-4975	3.92603	0	1.1975	283.236	30.2291	57.3802	27.6905	11.0292	13.8642	47.0192	3.30016	4.99682	6.07064
TCGA-B0-5077	3.60822	1	41.8677	257.934	49.5711	36.4741	21.1727	8.40878	7.4149	37.5317	4.75235	4.13692	5.82685
TCGA-BP-5199	3.71233	0	6.36713	203.411	51.3756	35.1955	18.8688	6.976	13.2699	43.2907	7.31768	8.28366	2.07692
TCGA-BP-4976	4.47123	0	0.320965	406.794	27.5849	70.7644	29.206	13.3122	4.12032	43.4385	1.13674	1.92007	6.03118
TCGA-BP-4994	3.58356	0	0.0412296	130.225	30.6963	34.2819	19.3973	7.5206	5.59506	31.4541	1.41733	2.34971	6.72924
TCGA-BP-5009	2.99178	1	0.128277	133.652	35.9787	34.0557	43.7659	4.36728	12.3274	65.61	4.49038	4.65679	1.93594
TCGA-CJ-4899	4.1863	0	5.70472	143.185	39.0831	84.08	21.1335	29.6502	17.4483	71.8276	2.85606	3.69547	3.72983
TCGA-BP-4989	0.323288	0	0.104443	81.967	26.3405	13.365	18.7611	3.45467	10.2746	17.4772	5.53519	6.37366	2.54092
TCGA-B0-5080	0.936986	1	3.76405	174.1	62.2361	69.9547	20.7998	12.0363	77.1135	52.9942	6.44995	12.5744	3.05794
TCGA-BP-5201	2.60548	0	0.242388	150.519	40.5526	18.7599	29.0648	2.97643	7.14293	35.0608	8.64017	6.05327	3.14929
TCGA-B2-5639	1.14247	0	0.0916177	280.582	35.8442	26.0096	30.9048	3.30939	14.0129	32.3417	2.71343	1.34934	7.28676
TCGA-B8-5549	0.531507	0	29.6746	191.021	53.7308	71.2978	52.1512	18.8739	9.19715	80.5341	2.18503	1.39842	6.08115
TCGA-CJ-4902	4.16438	0	25.8148	156.927	57.5362	49.6993	38.1453	8.61945	20.3918	84.0105	7.54978	10.9644	3.34016
TCGA-CJ-5678	1.5726	1	3.65677	257.049	52.7192	18.8533	14.015	3.01035	10.9294	25.2646	8.33455	6.79265	2.48661
TCGA-B0-4697	1.58356	1	0.210847	49.3764	44.9478	8.32451	10.0124	1.43569	22.7573	16.9864	9.48805	7.58784	2.2911
TCGA-A3-3367	6.21918	0	0.0389662	222.36	37.9005	48.9953	25.688	10.5807	6.3288	46.4815	1.58719	6.06954	6.38845
TCGA-CJ-4892	4.16712	0	2.11515	343.836	41.7477	34.8841	29.9853	4.54674	6.73102	37.1284	2.50624	4.01575	4.10811
TCGA-A3-3370	6.23014	0	0.0552303	359.135	31.2647	52.1885	28.7998	9.84767	6.36206	65.7126	1.46132	2.28703	5.77729
TCGA-CJ-4916	3.76164	0	1.46084	276.977	36.6958	37.8205	19.2741	5.18776	10.2249	47.3225	4.19229	5.61929	4.37288
TCGA-CJ-4908	4.19452	0	0.43413	150.962	41.3655	69.9387	34.4504	15.3039	14.302	69.5139	3.41759	9.94159	4.72358
TCGA-B0-4849	0.189041	1	0.28233	95.6146	32.1304	35.4401	14.683	4.83472	7.6712	73.4182	5.4762	2.48283	4.16621
TCGA-CJ-5684	6.11233	0	33.693	239.347	46.289	82.1931	30.8603	11.2781	9.05346	64.6853	1.84914	4.56574	3.5269
TCGA-B8-A54G	0.145205	0	0.0509873	211.316	26.9675	4.34463	10.9583	1.13845	10.8578	9.40017	6.84673	7.36791	5.46
TCGA-AK-3443	3.89863	0	0.00994882	111.654	2.79105	8.58733	0.0746513	2.30492	0.686267	9.08839	0.356256	0.3695	6.46632
TCGA-CJ-4891	2.24384	1	0.246254	96.317	37.7139	5.08574	5.18194	1.38271	8.83427	11.7486	11.39	8.41754	1.17982
TCGA-CZ-5988	1.89863	0	0.850705	200.471	64.1078	73.9911	119.2	16.2737	20.6685	85.1058	4.54121	1.75529	3.99809
TCGA-EU-5905	0.326027	0	19.5616	212.483	121.409	32.678	64.3001	11.82	99.6428	36.5395	3.18131	2.10248	3.795
TCGA-B8-5158	0.80274	0	0.920366	552.022	42.0785	27.3737	40.0645	4.04805	19.2835	42.8476	8.71012	5.07103	4.32882
TCGA-AK-3456	3.13151	0	0	73.6036	15.219	3.19781	5.48045	0.982175	11.177	3.34914	2.75115	3.58074	6.5872
TCGA-DV-5574	1.98082	0	7.58087	93.1103	43.1568	66.9305	24.0255	22.3461	21.825	33.228	7.71074	3.95899	2.49748
TCGA-B8-4154	0.69863	0	0.0117028	282.651	27.433	44.1303	23.264	5.94408	7.36027	22.3773	2.07786	5.02088	3.19325
TCGA-CJ-6033	0.613699	1	132.807	224.473	80.8357	37.3248	41.663	4.40954	11.1534	59.8156	8.36221	15.0685	1.92012
TCGA-A3-3329	4.44932	0	0	359.565	52.8784	41.6758	44.5126	6.31626	5.36342	59.4417	2.48093	3.12501	4.40956
TCGA-B0-5710	3.99726	0	0.260214	153.054	47.8032	109.88	28.9078	16.1915	12.0015	153.943	6.78659	21.6282	4.36305
TCGA-CJ-4881	5.51781	0	0.490868	234.256	50.4225	19.0968	36.2295	2.73627	25.3826	27.617	8.28417	9.25514	2.27046
TCGA-B0-5703	3.29589	0	0.0779127	320.748	78.6684	9.68193	33.9789	5.21031	2.67666	14.0928	1.51123	2.82384	3.76429
TCGA-EU-5907	0.347945	0	1.23961	485.174	55.7422	17.6877	40.9094	1.82313	7.49892	22.768	3.29604	1.8482	4.75799
TCGA-B0-5690	6.59726	0	5.85894	168.423	66.053	163.448	15.3877	19.9703	25.6454	145.51	5.4295	14.1551	4.35623
TCGA-BP-4332	3.10411	0	1.01853	211.533	37.03	57.0677	26.9606	14.8927	12.6166	55.0845	2.76583	4.1334	3.86467
TCGA-B0-5096	0.186301	1	0	88.0864	37.7433	11.5668	54.8439	1.66957	10.8843	27.5179	15.2204	4.09796	3.54356
TCGA-A3-3346	0.375342	1	63.3167	352.224	120.993	1.68313	11.84	0.652554	15.949	2.32525	30.5969	28.8988	1.93273
TCGA-CJ-4885	5.82192	0	0.263806	250.323	48.0306	26.4516	44.9438	3.42877	6.21053	39.2274	2.7176	5.6921	3.02466
TCGA-BP-4759	6.49863	0	0.0115989	193.255	81.4062	43.3762	20.8505	8.10335	6.11832	59.78	1.54715	5.27339	2.94667
TCGA-B0-5099	1.32877	1	9.64947	297.968	38.0849	67.7288	118.692	5.7611	9.99011	64.17	3.44835	3.52847	6.1733
TCGA-AK-3431	5.07671	0	6.98782	175.943	53.6673	52.8792	19.5796	13.6099	9.69746	59.3822	3.45364	8.29671	2.08173
TCGA-B0-4842	4.72329	1	0.221452	224.551	38.0146	4.84689	5.89345	0.726131	10.4449	5.77328	5.33237	4.78868	2.51774
TCGA-CW-5583	6.81918	0	8.51755	433.599	32.833	90.8752	32.3563	21.6381	6.27989	90.0564	1.34092	1.01155	5.58644
TCGA-A3-3325	3.20548	1	0.052069	321.834	42.4928	57.6968	40.0724	9.5098	11.1976	44.242	5.22068	7.21858	3.77892
TCGA-B0-5695	3.89041	0	2.32047	576.465	45.2927	111.004	23.8979	15.5245	11.1045	100.099	1.88171	3.86469	3.5973
TCGA-B0-4700	5.42466	1	0.540971	108.772	61.4361	26.507	17.9281	5.50959	39.8237	22.6556	16.1843	11.8223	1.55191
TCGA-B0-4834	5.72603	1	0	18.6175	28.8967	25.4929	0.353258	5.97259	3.387	19.3381	0.637782	0.360591	8.87324
TCGA-B0-5102	7.5726	1	0.853355	311.937	41.0008	17.7969	56.9997	3.55239	6.89482	28.5787	3.77615	4.81014	2.87739
TCGA-CJ-4897	4.95342	0	20.2554	340.285	44.3522	52.8615	44.2863	10.8632	5.68194	51.4165	1.51417	2.64595	4.01354
TCGA-AK-3429	5.52603	0	0.909964	264.86	49.7742	46.8154	54.1542	7.18077	4.62891	47.2328	1.50628	2.58364	2.25257
TCGA-B0-5084	0.608219	1	0.121376	55.9724	13.7554	7.23809	8.52201	1.65233	19.0135	5.92399	5.84122	5.7091	2.18817
TCGA-CJ-4873	4.86575	0	0.109202	70.1724	31.9215	6.51281	7.22829	2.92694	22.7623	7.97753	8.24443	5.61749	2.31828
TCGA-BP-4774	5.16438	0	0.0118649	152.549	44.3732	54.7762	26.4575	11.9642	15.3043	47.1374	2.88911	4.81693	4.60077
TCGA-BP-5198	1.65205	0	0.0565783	227.16	61.4542	10.5077	23.4556	2.82204	10.5757	22.1106	14.729	6.61555	7.63478
TCGA-BP-4329	2.31507	1	0.28997	308.368	36.6612	69.7099	14.7942	8.18056	6.607	92.03	3.71076	6.86306	2.55054
TCGA-BP-5180	6.2	0	0.108079	376.675	39.8075	17.87	48.1575	3.05441	6.57331	15.0744	7.37272	4.33936	3.08283
TCGA-BP-4959	7.28767	0	0.00947137	308.015	28.3411	20.7419	45.8901	4.93915	9.85122	22.7397	3.96816	4.05746	5.34028
TCGA-B0-4821	3.36986	1	14.4124	223.311	142.959	4.94496	34.8038	0.794417	70.0978	15.7714	7.79328	10.6371	2.76139
TCGA-B0-4847	2.1726	1	0.0853799	135.355	29.1568	15.1129	14.1401	2.38218	6.66704	12.7399	5.36566	2.98513	3.37943
TCGA-B0-4706	0.178082	1	0.0243038	220.638	60.8347	16.6294	22.9746	3.41404	11.8558	15.2	1.42147	4.64551	3.31823
TCGA-B0-5711	8.03014	0	0.0608475	380.848	31.4712	96.2024	37.9704	11.062	10.2215	143.478	3.58789	4.52756	5.74002
TCGA-B4-5378	0.479452	0	0.319646	225.119	48.6487	57.9359	99.7506	21.8006	4.96704	62.2517	2.32102	1.50784	4.20658
TCGA-B0-5692	4.07397	0	1.085	159.281	38.7269	34.879	32.9605	4.95148	7.3062	51.8609	3.20451	3.77674	5.43446
TCGA-CW-5580	5.38082	1	7.62016	223.202	42.1063	40.2746	33.4836	13.7253	8.15105	58.3184	3.99866	4.74334	5.30911
TCGA-A3-3347	4.41096	1	0.0584989	292.154	53.1446	17.0891	13.8465	8.58592	109.255	18.1924	9.12102	4.9634	2.17625
TCGA-CZ-5989	4.38082	0	0.0175265	46.6633	2.71402	92.8204	43.9528	14.3064	4.77269	176.135	0.397483	2.34562	3.75956
TCGA-G6-A8L6	0.857534	1	2.222	127.178	43.2062	29.0174	12.6376	3.43347	16.8553	43.6002	4.19724	23.0972	1.74726
TCGA-A3-3378	1.72603	0	3.57135	507.04	32.9984	15.1829	12.8835	3.4516	19.2247	22.1315	9.07463	3.02116	5.37904
TCGA-BP-4965	5.12603	0	4.55797	295.507	34.6987	102.416	41.718	21.2402	8.81539	77.7729	2.15316	2.13212	5.55127
TCGA-CJ-4870	4.10411	0	0.263167	244.189	52.0108	58.8558	37.7899	14.8639	7.60597	84.5357	3.38923	5.22406	2.42064
TCGA-BP-4967	0.561644	0	61.9752	152.29	47.3148	25.6056	41.4505	3.59549	13.7967	48.3901	2.76426	1.64162	5.06951
TCGA-B8-5546	1.38356	0	0	76.1485	4.95288	9.4294	1.84843	3.55955	8.76453	6.59296	0.513325	9.69993	6.56008
TCGA-B4-5377	1	0	0.380142	394.743	35.3757	48.2855	62.3678	9.3878	4.76955	48.7774	3.20944	2.50547	5.9311
TCGA-B8-4622	0.49589	0	0.849261	256.924	52.7623	38.6619	34.7129	6.51028	9.71495	75.8849	3.9689	4.24918	6.14925
TCGA-CJ-4637	6.10137	1	12.6775	199.56	49.0753	17.7759	9.76883	2.33128	25.651	23.1247	7.07739	4.70037	4.00603
TCGA-BP-5168	4.00822	1	0	273.885	39.8727	51.9337	30.7146	8.14933	10.591	73.7817	4.40386	7.56392	3.35986
TCGA-BP-4354	2.83288	1	0.14006	105.819	36.6677	12.4888	3.97857	2.78644	52.9792	20.1512	20.9288	6.00902	3.07554
TCGA-B8-5553	1.19178	0	1.25686	271.986	49.2003	74.406	32.9672	15.5603	3.99518	85.5999	2.02303	1.99987	5.40312
TCGA-CJ-4890	5.71233	0	12.1531	88.7136	59.4961	22.0068	17.4446	6.92115	28.6264	22.8105	12.4894	8.69733	2.42929
TCGA-A3-3383	2.3589	0	0.0684066	250.169	65.8051	18.2863	30.2292	4.79519	9.59924	32.5283	3.38856	9.08931	2.46224
TCGA-CZ-5458	4.26849	0	8.07583	196.608	44.4813	64.421	30.8857	12.4906	5.91173	81.2735	1.69205	1.03152	3.12803
TCGA-BP-4167	7.44658	0	0.412789	83.6511	42.5639	9.20361	14.1512	5.01466	26.4131	9.49284	4.70819	5.91312	1.88124
TCGA-CJ-4901	3.9726	0	0.176473	180.207	73.2778	22.3844	68.6405	4.67533	15.1509	36.3832	11.6568	4.45557	1.63096
TCGA-A3-A6NI	2.78904	0	0.0984268	249.37	74.1763	34.3165	36.2779	5.48627	10.2896	29.8024	5.31987	3.26954	3.79656
TCGA-A3-3324	3.24932	0	3.92586	306.182	45.0891	39.7399	36.6112	4.57101	9.18919	78.6181	4.01905	3.37412	4.1445
TCGA-B8-A54F	1.42192	0	0	240.21	26.7083	25.2147	42.6316	10.3428	31.4773	35.6932	3.6661	2.51361	3.19272
TCGA-B8-5550	1.18904	0	6.02747	318.151	42.0131	37.5914	14.128	6.793	11.7233	49.8961	5.04412	4.93358	5.26083
TCGA-B0-4815	4.35068	1	0.0726111	244.912	46.6609	16.7744	61.4014	2.19073	10.683	20.2136	4.21436	7.75713	3.03304
TCGA-B8-4143	1.94247	1	0.0316965	266.571	184.366	14.912	8.33275	3.16283	9.83888	27.7896	4.64884	7.01254	1.87837
TCGA-CZ-4863	4.63288	0	0.110386	366.023	31.6616	64.8149	20.6037	18.4365	5.30023	42.5796	2.8592	2.81329	5.2977
TCGA-DV-5569	0.972603	0	1.11749	310.355	56.2761	61.4003	67.4889	15.7649	22.8379	59.5441	16.4425	3.74303	3.58181
TCGA-CJ-4868	1.76986	1	10.2599	256.749	83.2906	32.0423	17.0954	8.43757	94.5833	47.034	19.1947	6.07993	2.42908
TCGA-BP-4756	1.02466	0	0.0236713	45.322	8.16239	3.14124	5.64254	0.802631	3.72458	5.16017	2.18974	5.74481	11.2699
TCGA-B0-5117	1.46575	0	0	67.1841	14.9803	11.9205	0.168312	3.06206	3.78409	6.79973	0.847649	1.23396	4.66469
TCGA-A3-3306	3.06849	0	0.0178475	337.841	24.1111	25.167	53.3095	4.43622	2.30935	26.5743	1.08647	1.62286	5.76237
TCGA-BP-4352	0.942466	1	0.42167	292.188	55.466	0.537614	55.4404	0.18296	60.9016	1.77661	28.2197	15.296	2.3483
TCGA-G6-A5PC	0.663014	1	0.0367112	315.564	11.7089	4.77026	5.54371	1.23462	2.46612	7.33167	1.8952	2.16273	3.09525
TCGA-B2-5636	0.726027	0	9.9121	271.244	84.728	190.199	83.2773	38.0042	7.31321	99.9912	1.79743	1.34083	4.84688
TCGA-B8-A54H	0.70137	0	0.598639	271.663	50.3904	104.869	30.5084	12.5647	7.93398	83.186	2.17754	3.80693	4.29923
TCGA-CJ-4905	4.09863	0	0.0496761	193.24	48.2848	126.208	24.9394	18.1171	13.4109	100.426	2.14943	8.66502	4.81512
TCGA-BP-4334	1.76712	1	0.120756	71.3237	23.7088	2.29228	0.388326	0.724199	4.59131	2.41014	1.28523	0.644379	2.90172
TCGA-BP-5001	3.22466	0	5.60939	197.161	16.1391	25.3977	10.9707	4.39918	6.22153	21.8025	1.33203	3.06918	5.61859
TCGA-B0-4714	0.271233	1	0.125115	151.863	28.6695	30.0456	12.3637	4.79641	9.04637	45.8104	3.65884	3.90569	3.72294
TCGA-CZ-5467	0.2	1	55.9733	492.893	42.9476	61.0067	46.822	9.22721	7.92414	74.8134	6.35527	3.74451	3.32505
TCGA-CJ-5677	2.14247	1	0.358575	311.673	45.9205	23.0175	8.70259	4.10816	37.7869	16.9746	7.77853	5.2112	2.88774
TCGA-A3-3335	5.16712	0	11.2375	415.351	56.8097	5.67898	33.4162	1.04757	3.23408	18.3239	7.05764	3.95959	4.84238
TCGA-CZ-5985	4.46301	0	1.4388	291.037	23.3438	23.6945	49.727	3.74356	12.0854	36.9771	7.79099	4.97517	6.25034
TCGA-BP-5175	2.55342	0	43.9038	184.223	26.194	7.79781	13.2172	0.67827	23.8664	8.79631	2.22236	6.45345	1.70769
TCGA-A3-A6NJ	1.28219	0	0.139596	265.483	29.5525	67.5376	37.9781	18.4581	13.5943	58.9137	8.10636	2.8426	4.33575
TCGA-B0-5088	1.54247	1	26.7861	176.915	45.1564	35.1211	24.6593	6.96008	19.675	33.9825	5.59035	6.76354	3.13454
TCGA-B0-4841	0.558904	1	0.371316	32.4742	23.4165	35.2273	16.936	3.95354	9.87701	50.8935	4.70545	6.48322	1.09338
TCGA-CJ-4640	5.47397	0	0.0239524	133.665	32.5208	35.0378	26.8981	8.96031	8.97926	31.5077	3.40224	1.93257	3.36424
TCGA-BP-4770	0.90137	1	0.0480403	28.5989	115.885	4.47123	0.715794	6.57686	151.668	6.57468	63.4148	9.8686	1.2422
TCGA-B2-A4SR	1.38904	0	22.8125	336.818	41.5499	115.507	45.0446	24.99	14.6745	109.413	1.71352	12.9878	5.94185
TCGA-CZ-5986	1.02192	0	0.0956047	192.408	21.0013	84.9428	66.111	8.43108	10.2241	85.5064	2.62468	1.79987	6.88147
TCGA-DV-5567	2.49315	0	5.53444	340.437	50.1889	50.4401	87.763	10.7294	5.32972	59.1879	3.13457	1.37505	4.16178
TCGA-BP-4962	4.89041	0	1.4772	340.856	30.4684	6.86211	45.3539	4.24782	9.24987	8.5949	3.29992	2.14802	3.46895
TCGA-CW-6088	8.8274	0	0.121835	155.927	36.9779	155.046	55.5725	23.3506	9.28757	119.354	1.56635	1.22876	7.82887
TCGA-BP-4771	0.443836	1	0.117478	139.997	52.9053	34.1298	9.32812	6.46117	15.275	32.5787	4.14013	4.07727	4.19483
TCGA-BP-5010	2.40548	1	1.08058	63.5863	35.3533	20.8685	10.3199	7.53818	18.2092	19.6254	5.07046	4.11157	2.42651
TCGA-A3-A8OV	0.931507	0	0.0770775	440.784	30.7729	39.3182	44.9876	4.91977	6.56083	29.6267	2.98546	4.91589	4.01553
TCGA-CZ-4865	0.454795	1	53.1899	224.79	41.9203	79.6233	48.7416	11.6367	26.6642	59.6643	4.91555	3.39377	3.13937
TCGA-CW-5584	0.449315	1	6.09058	293.672	76.2819	60.6547	27.4096	10.6394	6.06481	57.5726	2.79776	2.68707	6.40293
TCGA-CJ-4894	2.30411	1	0.174333	212.978	49.17	64.9689	29.0525	8.38019	5.75334	52.1552	1.57454	1.60008	6.30976
TCGA-DV-5566	3.83014	0	0.191704	274.518	54.8186	40.8766	33.6869	8.7698	8.40719	30.4629	3.81198	3.25863	3.43499
TCGA-BP-4158	9.25205	0	0	190.446	21.0082	48.6633	36.1604	8.11773	6.40034	52.6127	2.9806	2.9213	4.89222
TCGA-A3-3316	4.09041	0	16.6657	305.858	44.7427	38.8712	21.7794	10.4569	25.7546	48.0632	8.35271	5.38916	5.26244
TCGA-AS-3778	0.117808	0	2.90882	479.889	53.8465	41.2193	43.7849	12.7083	8.44652	45.9929	3.70008	2.84133	4.36516
TCGA-BP-5006	2.30137	0	0.0914316	245.219	37.9183	57.2606	27.9488	11.0005	10.6398	48.6394	3.58934	5.71818	4.02107
TCGA-A3-3311	3.26301	1	0.0451937	251.249	38.7692	55.4332	32.7274	8.90356	9.53063	41.163	2.82197	2.25006	4.84945
TCGA-B2-3924	1.01644	0	1.67697	214.583	26.3321	65.1494	37.6326	10.7549	5.2334	60.3165	1.82843	3.96315	7.33408
TCGA-B8-4153	1.10959	0	0.0625873	181.704	47.4497	61.1042	22.521	6.79094	14.4614	99.4399	4.85588	4.99967	2.95175
TCGA-B0-5094	0.912329	1	0.933768	244.008	40.3631	6.82069	61.6827	2.37785	4.08884	7.84606	2.63318	1.68169	3.35398
TCGA-B0-5701	4.74521	0	9.88567	419.29	46.4878	21.4412	38.7131	5.81663	14.0518	35.6746	2.38507	3.24472	3.16087
TCGA-B8-A54D	2.27397	0	0.030413	345.13	21.8111	7.83264	16.4389	3.24099	5.64918	16.3892	2.38684	2.8628	6.58191
TCGA-B8-A54E	2.49041	0	0.0328554	21.3773	9.23076	4.42981	0.400613	1.35049	3.54025	4.09296	1.75497	2.08284	3.466
TCGA-AK-3461	2.33699	0	0.692433	165.565	34.2338	26.9729	25.4489	13.2247	5.76394	65.0212	2.86254	4.85574	4.91921
TCGA-B0-4823	1.24384	1	0.0366659	244.712	31.7775	61.6005	55.8337	15.8391	13.8472	46.8098	5.73327	2.69225	2.00316
TCGA-A3-3320	4.13151	0	0.178678	337.986	22.0594	50.0662	27.4265	9.8349	11.2376	74.1544	7.25896	3.74303	8.27596
TCGA-CJ-4887	2.55342	1	0	148.052	40.5332	25.3052	16.6464	3.90366	7.9853	31.496	4.39057	2.63364	3.45727
TCGA-AK-3433	6.00548	0	0	113.09	3.49039	11.2401	0.200932	1.93703	2.07654	6.14113	0.500759	1.29177	8.54972
TCGA-AK-3434	5.71781	0	1.07277	173.351	37.6633	33.4556	35.8381	10.8005	5.59074	47.4484	1.25336	5.4257	4.06309
TCGA-B0-4696	2.3726	1	0.598535	2.03988	69.7291	3.13602	0.128318	1.06503	8.49635	2.26899	17.4116	54.3477	1.47454
TCGA-A3-3380	1.55342	0	1.46417	357.667	40.1531	25.1308	25.2927	10.135	7.53978	39.8331	2.57714	7.06845	4.65076
TCGA-DV-5573	3.09589	0	0.126823	142.169	31.4868	21.1131	15.9283	8.35862	15.3363	23.8399	2.75846	3.73568	4.31996
TCGA-BP-4993	0.484932	0	0.0928588	133.914	41.3835	69.5438	24.6784	24.4912	13.2772	67.6851	2.47408	4.24727	2.26629
TCGA-BP-4355	2.61096	1	5.01493	174.888	45.2628	60.2918	14.8363	12.2439	14.0132	71.3409	3.05616	7.54104	3.87677
TCGA-B0-5109	1.60822	1	0.241919	159.858	71.4803	8.12824	58.7323	3.67897	31.7903	12.8912	33.6916	10.5522	1.82121
TCGA-CJ-5681	1.51233	1	0.0893529	102.773	14.9532	5.36517	15.8482	0.833836	8.64391	7.04514	2.01881	2.61563	11.1335
TCGA-B0-4816	3.75616	1	0.0501463	157.981	44.8984	45.6729	26.7423	8.95554	16.9698	59.8912	10.6155	4.43132	2.47122
TCGA-CW-5589	6.51507	0	0.9212	334.304	40.8021	81.9457	49.1949	18.4509	15.7245	65.2096	3.2109	10.4295	4.23131
TCGA-CZ-5455	1.53699	1	0.765053	225.335	20.7802	73.4605	29.2853	16.8577	8.03963	71.135	3.82762	4.60193	4.82644
TCGA-BP-4799	3.10411	1	10.0318	160.718	53.7675	13.0728	113.973	2.58135	20.3373	33.9999	11.1438	11.4742	0.77304
TCGA-AK-3465	1.01096	0	0.0229883	89.8246	11.4867	9.38384	1.05036	4.16461	4.03168	9.40011	0.939802	2.05351	6.74215
TCGA-A3-3351	2.49315	0	5.56212	327.329	43.7633	41.0552	37.6117	5.6237	9.34106	97.1449	7.21542	1.76106	4.69926
TCGA-B0-5694	1.31507	1	0.625287	212.307	38.2538	51.6446	17.9727	10.0879	10.3018	79.7515	6.3494	4.46161	4.03894
TCGA-BP-4165	8.32055	0	0.0308649	173.441	41.437	48.0582	12.4483	5.52749	7.94568	47.535	2.61573	13.499	4.20317
TCGA-A3-3322	4.04932	0	0.0159698	273.942	33.9981	45.6695	44.9875	9.2518	10.7351	37.1891	2.54001	2.84288	7.80244
TCGA-B0-5083	2.86301	1	0.0148759	52.7	20.0354	15.5302	1.49892	6.9834	12.4008	9.87512	2.95642	2.31475	2.40221
TCGA-BP-4346	4.09041	1	0.204485	287.383	34.3022	22.6065	19.0187	6.68262	8.58611	21.8945	2.85979	3.84095	7.2749
TCGA-BP-4766	4.00548	0	0.248736	290.061	27.3938	68.2358	32.9592	14.9947	9.29379	53.3946	3.83804	5.30262	11.0793
TCGA-BP-4169	1.92055	1	21.7236	267.742	68.9704	54.9075	21.5969	11.3073	17.4701	53.8925	17.0451	8.62987	2.53617
TCGA-A3-3331	3.44384	0	0.277168	256.205	42.6422	60.7153	28.9707	10.2742	16.2049	67.2564	3.14624	5.20382	6.36708
TCGA-B0-5085	2.10959	1	0.129236	144.666	19.4444	19.1492	21.2266	2.25721	7.18999	20.4645	2.59928	4.204	5.02688
TCGA-B0-5113	0.983562	0	5.68337	305.27	34.7952	63.8488	66.7469	8.59828	9.99103	72.4777	2.38665	1.18865	4.85009
TCGA-CJ-4642	4.46027	0	4.87085	66.5619	32.5112	5.87747	4.56856	3.90022	7.13703	10.9691	9.60345	0	3.86805
TCGA-B0-5698	7.07671	0	0.0335047	103.992	43.3456	31.1077	28.4236	9.02355	12.9102	87.9923	9.46482	3.56147	3.94407
TCGA-BP-4807	0.578082	0	0.699445	450.779	40.6327	49.3445	75.9173	7.48012	24.1023	40.3018	5.36504	3.92919	4.43031
TCGA-AK-3427	7.03014	0	0.0129771	13.3308	15.911	4.49206	0.493826	1.17458	0.988768	2.73265	0.743512	0.789436	2.21571
TCGA-AK-3460	2.60548	0	0.0983351	158.698	33.9283	37.1357	30.326	14.9703	6.70332	63.8963	2.07168	4.26927	5.01614
TCGA-BP-4992	1.3726	0	9.06826	67.6124	23.8338	4.49521	17.3505	0.941761	5.64802	9.54682	1.68224	2.09666	1.83336
TCGA-BP-5187	1.11233	0	0.126553	159.234	33.7098	48.4947	42.3925	12.9958	4.88779	46.5225	3.20996	2.53918	2.83305
TCGA-B0-5116	1.8	0	0.0121452	289.208	67.2065	65.0976	58.2852	8.38078	10.0368	53.6913	2.50433	2.69866	3.22231
TCGA-BP-4968	4.78356	0	41.2918	257.781	58.1555	31.5075	38.9283	6.68824	7.39862	45.5257	3.76376	4.2273	2.15099
TCGA-B4-5838	0.454795	0	2.80587	452.232	60.7282	43.4332	28.8663	9.80573	4.30756	35.1337	1.45989	1.64009	6.14705
TCGA-B0-4710	0.263014	0	98.735	398.8	61.6348	55.1121	48.0994	6.61331	14.8976	59.2294	4.23515	7.04494	5.33683
TCGA-BP-4782	0.969863	0	0.529321	240.097	40.5357	52.3858	52.6524	12.9204	14.1909	38.5036	3.74312	3.84668	2.64301
TCGA-B0-5705	10.0493	0	0.0508294	503.229	22.9074	86.9584	25.8208	11.3962	5.28909	44.3326	1.96272	1.57534	7.6517
TCGA-BP-4345	4.15342	0	127.002	113.927	71.6792	60.017	19.0008	11.2416	32.9522	71.948	12.4687	13.8947	2.07136
TCGA-BP-5174	6.18356	0	0.119219	428.726	22.3298	27.2663	18.9615	4.1711	6.93908	20.3464	3.30144	6.05389	4.55809
TCGA-B8-5545	1.43014	0	6.48987	150.028	74.2668	69.8512	41.8935	18.06	23.2954	71.3345	5.03448	4.48218	4.03662
TCGA-BP-4987	3.07945	0	0.163255	302.787	43.4303	83.3572	33.2409	15.6441	5.19147	56.998	1.37056	2.77379	6.98633
TCGA-B0-4699	0.30137	1	0.0765353	117.852	51.3833	4.70172	1.23881	0.908819	142.46	8.84739	32.4332	8.99808	2.88612
TCGA-B0-5115	2.18356	0	1.27134	256.261	30.7898	90.1072	18.1121	14.4313	13.9801	88.1977	3.43606	2.74467	4.43187
TCGA-BP-4797	3.03288	0	1.9813	362.569	78.6296	35.3006	29.7571	7.91941	8.07474	36.0265	5.18646	1.82771	6.68394
TCGA-B0-4718	1.68767	0	30.4318	198.61	57.0618	30.3993	20.1485	4.83163	11.5285	68.0155	7.81632	6.17408	2.47574
TCGA-CJ-4638	1.18082	1	0.0950651	203.423	10.3164	6.9531	5.11045	0.752567	4.81745	6.01052	2.1503	1.37577	9.35816
TCGA-BP-5200	2.91233	0	17.7977	100.97	43.2794	58.8406	59.1208	10.9521	15.5752	72.7691	13.457	3.18777	4.48188
TCGA-CZ-5987	1.21918	1	0.0434782	224.328	27.5736	9.37281	73.6253	1.90748	18.2201	13.8299	9.42575	2.979	3.14524
TCGA-B2-5635	0.863014	0	4.6738	328.766	26.3533	53.0979	48.7829	14.3057	6.94211	80.5776	2.3011	1.61927	7.22016
TCGA-B0-5119	0.161644	0	0	316.307	27.4616	131.291	40.4233	11.1763	5.72935	74.5882	1.60652	5.05086	5.18487
TCGA-B8-4146	1.4	0	0.941758	129.079	6.03681	52.634	45.0949	14.8347	4.20086	89.0689	1.17946	7.04474	4.66586
TCGA-BP-4977	1.24384	0	8.29275	265.107	68.0853	22.667	51.9741	3.95757	15.5051	31.1774	2.77896	2.1363	5.12602
TCGA-BP-4961	5.30137	0	21.2574	256.917	42.9227	88.1371	46.1009	26.616	8.76134	81.3454	1.54386	2.25513	4.74785
TCGA-MW-A4EC	1.36438	0	4.33803	253.492	25.3642	81.9973	21.9045	10.8752	11.6166	51.7378	3.49688	3.60746	3.18411
TCGA-B0-5107	2.53973	1	0.149489	65.2917	21.4741	1.42079	11.8142	0.191843	9.97475	1.2501	3.02122	4.46427	2.94521
TCGA-BP-4798	0.915068	1	27.5096	179.196	81.429	9.91739	6.21629	1.19382	5.98747	15.2818	3.02319	4.51123	4.56721
TCGA-A3-3307	3.93425	0	0.538016	225.295	41.4906	44.9012	44.1684	11.1132	6.42792	57.1879	1.86135	4.8986	5.44865
TCGA-CJ-4882	5.1589	0	28.2157	219.818	109.449	17.987	18.6884	6.82614	12.7374	28.8935	11.7431	5.59075	1.69451
TCGA-CZ-4857	3.92329	1	0.0895874	306.87	55.2764	20.6771	66.2979	3.4551	26.0585	30.4429	6.70566	5.21084	4.03961
TCGA-A3-3317	4.08493	0	0.0636736	128.949	29.1405	32.7946	32.4854	8.3928	10.4379	40.2066	3.39351	3.14769	5.88361
TCGA-BP-4761	0.49863	0	0.387284	248.885	25.9453	1.20426	98.5927	0.325168	3.46884	1.89344	4.49175	4.15806	1.31574
TCGA-CZ-5466	1.87671	0	0	373.456	28.4479	23.1292	37.5681	6.22174	9.70861	15.8583	9.20958	9.32165	4.08262
TCGA-CZ-4866	4.84384	0	0.0677082	649.594	22.0819	22.6381	9.90496	5.4204	4.64675	21.9529	4.19582	5.69418	5.82906
TCGA-CJ-4918	0.254795	1	0.151796	194.248	70.4169	88.9613	10.3512	13.2546	16.8776	93.8649	4.9095	4.91992	2.9018
TCGA-B0-5709	8.53973	0	0.0321751	311.312	53.3699	48.8117	9.68005	15.2736	40.9506	40.5901	9.8733	2.43118	6.10109
TCGA-B2-4099	1.02466	0	0.18066	193.063	49.5638	37.9345	25.7637	6.15457	7.54981	16.5389	4.06816	5.65968	3.2019
TCGA-B0-4713	0.553425	1	11.7616	256.214	16.9339	5.13635	7.23389	0.950951	6.11666	6.08735	1.37042	2.16629	8.08428
TCGA-B0-4843	0.876712	1	79.4776	152.841	61.752	28.3702	11.5802	3.58638	28.6282	38.633	8.34955	20.0526	1.96242
TCGA-CW-6097	1.56438	1	0.0836644	189.393	43.8153	43.8321	9.40172	17.2758	20.6894	34.0648	6.05427	4.72346	3.6154
TCGA-BP-4969	4.91507	0	2.32993	206.492	31.3779	42.5423	26.2994	7.00057	7.55607	30.3886	0.873282	2.4866	5.84352
TCGA-CW-6090	6.99178	0	0.0937671	402.774	64.6018	29.7479	71.478	5.64649	25.4493	36.299	8.98493	8.67294	1.82289
TCGA-AK-3428	6.09041	0	0	317.752	34.1656	45.1237	70.5257	8.21937	5.01096	78.4929	5.22929	8.96178	3.10361
TCGA-CJ-4876	5.35616	0	0.759378	141.94	63.4544	14.423	71.8838	1.8688	3.56681	24.4676	2.1754	1.68867	3.90767
TCGA-CZ-5456	4.26849	0	0.263816	421.193	58.87	13.7269	25.702	2.42303	98.8127	20.5073	10.2986	2.84116	4.32052
TCGA-3Z-A93Z	1.05479	0	5.95191	280.693	51.5775	56.6767	26.8882	9.44667	6.46228	58.3513	1.37032	5.63842	2.21368
TCGA-BP-4795	1.69863	0	3.49772	272.286	83.1558	113.731	99.6931	21.4485	16.3843	63.8587	4.4671	1.73264	2.76995
TCGA-BP-4803	0.558904	0	2.4385	236.848	59.1629	56.3972	40.0334	9.52487	10.0706	56.8982	2.79056	2.55447	5.17605
TCGA-B0-5399	1.7863	0	0.0365639	204.297	38.9079	52.911	19.597	9.61466	13.0504	46.748	2.34221	3.2935	4.77997
TCGA-BP-4327	0.29863	1	30.2604	471.703	46.1353	36.018	35.6402	5.59518	11.5641	42.8816	3.78062	9.247	4.68387
TCGA-B0-5106	4.37808	1	13.6593	213.835	63.6101	47.3281	24.4528	5.99226	14.4447	76.9781	5.95822	3.4483	3.05977
TCGA-B0-4838	2.28493	1	0.041582	144.06	43.7298	37.7029	43.5962	8.38674	4.73053	65.1252	2.32864	1.96152	4.39426
TCGA-AK-3445	3.50685	0	0.204404	899.958	38.2785	28.904	106.815	4.8657	66.2877	20.8371	5.10016	5.36646	2.4046
TCGA-CZ-5463	1.8137	0	4.34204	179.075	44.7087	44.9248	44.3936	6.10173	8.4122	91.7748	4.29709	2.16795	6.43307
TCGA-CJ-4878	5.98904	0	0.0351609	108.184	26.8409	33.0687	31.5654	7.81021	7.37919	52.6569	3.28932	3.86135	2.78942
TCGA-B8-A8YJ	1.18082	0	1.96919	125.694	61.306	32.3503	8.92348	20.5828	18.9641	36.6519	10.134	4.88882	3.28856
TCGA-AK-3451	4.05753	0	0	229.488	14.9359	18.8284	26.945	4.62056	3.69057	8.27356	1.65035	6.29231	1.70846
TCGA-BP-4340	1.53973	1	0.448892	230.068	28.6134	39.9117	72.762	6.14899	5.56786	40.5334	3.86282	1.63778	10.9466
TCGA-MM-A563	1.61918	0	3.75433	181.054	42.1255	34.4308	33.6075	6.53984	18.6108	38.9778	6.54955	7.48961	3.28883
TCGA-B0-5108	2.49589	0	35.809	283.348	51.3648	30.8614	22.8703	7.18282	61.4678	55.0191	27.6493	10.5093	2.35842
TCGA-CJ-5683	5.17534	0	0.563388	200.376	23.008	57.1976	14.0561	8.38973	19.7169	37.6026	3.61456	8.85675	3.795
TCGA-B0-4852	3.07123	1	36.2327	260.487	30.0079	49.4785	50.9267	8.39154	11.4237	66.7356	2.56776	3.70948	4.56843
TCGA-A3-3387	1.69041	0	0.0896742	178.616	38.4173	23.3379	35.0374	7.58293	12.6443	38.2829	5.20805	15.2242	4.31044
TCGA-CJ-4893	2.05479	0	11.6042	456.052	48.0702	113.351	52.5141	12.1047	10.2993	90.9204	5.11809	3.27219	2.7581
TCGA-B0-5110	2.99178	0	0.419679	315.868	35.0603	109.958	33.3373	16.1469	14.8317	102.675	4.0156	3.09484	5.85021
TCGA-B0-5402	1.23014	0	0.848389	206.283	36.4968	46.768	17.3749	16.1067	6.99964	65.6995	2.18285	2.84308	6.2862
TCGA-BP-4972	4.11507	0	0.197154	263.168	41.6583	57.2208	27.3436	11.2879	26.4095	62.9179	5.21117	13.5521	5.18183
TCGA-CZ-4864	3.60274	1	0.107868	216.034	28.8919	32.0669	36.5698	7.46163	6.75544	62.4967	4.0821	4.07531	4.44969
TCGA-BP-4973	3.79178	0	1.4625	286.726	41.6572	29.0582	26.4063	6.24149	7.34094	70.9752	5.67083	1.89572	6.75893
TCGA-B0-4828	0.841096	1	0.588061	256.34	39.3791	8.92893	40.3623	1.68198	3.00476	12.8437	1.79736	2.56748	3.23264
TCGA-B0-5081	0.991781	1	0.560836	237.283	69.8449	24.0754	10.5045	3.81439	15.5233	36.7543	7.79408	5.91281	2.6944
TCGA-A3-3382	1.5726	0	0.0537527	227.302	40.4317	30.2629	55.4837	6.19688	12.5049	39.9837	3.34839	4.63814	4.56452
TCGA-BP-4991	3.87123	0	0.476127	277.791	49.0101	92.0188	36.5136	18.2864	14.3985	91.0568	2.30276	4.42948	5.00376
TCGA-AK-3458	3.2	0	0.0672671	105.333	17.6969	3.87721	42.8443	2.82081	1.89545	4.28613	1.00365	3.58593	3.04387
TCGA-A3-3313	2.0137	1	0.0354814	65.1686	13.7092	16.9238	3.01417	2.23593	3.76989	19.6031	1.32702	1.59043	8.83545
TCGA-AK-3447	3.33425	0	0	22.844	1.37396	4.02206	0.166163	1.89693	0.897498	2.73218	0.209373	0.522431	1.18039
TCGA-G6-A8L7	5.84384	0	1.37388	347.14	58.2225	4.86757	7.10865	0.548486	9.50558	6.44274	2.42832	18.6442	0.56887
TCGA-CZ-5464	4.08767	0	94.475	212.749	49.6228	56.8576	23.898	10.7046	14.9103	34.6092	5.14753	4.73492	3.94096
TCGA-CZ-5461	0.90411	1	0.00925323	265.559	56.9731	81.867	76.0552	10.7675	12.7532	93.4875	5.15245	2.95671	3.36833
