# Supplementary material for: Construction and Verification of a Combined Hypoxia and Immune Index for Clear Cell Renal Cell Carcinoma
Source: Front Genet. 2022 Feb 9;13:711142. doi: 10.3389/fgene.2022.711142 (PMC8863964; doi:10.3389/fgene.2022.711142)
Supplement: Supplementary file 3 [file Table5.XLS]

## Sheet: lassoSigExp
id	futime	fustat	EPO	NDRG1	TGFB1	TGFA	TEK	PLAUR
TCGA-B0-4846	3.28767	1	0.0245949	339.537	38.9494	34.6984	10.6609	3.84579
TCGA-CW-5581	7.66849	0	3.39217	451.998	42.1713	20.7777	11.7148	1.35641
TCGA-B0-5095	0.671233	1	11.1153	163.335	53.55	20.5126	8.20441	4.79105
TCGA-BP-4789	4.07945	0	0.946737	235.122	54.6151	39.3617	20.5221	2.32137
TCGA-CZ-4862	5.04932	0	1.93539	145.934	59.2379	58.0174	15.2261	2.29022
TCGA-B0-4945	5.87671	1	1.21104	161.608	32.2374	39.627	16.6617	2.33509
TCGA-BP-4349	1.01918	0	1.8286	244.494	40.4419	24.4348	8.68666	1.99487
TCGA-BP-4768	1.09589	0	0.0538765	462.771	32.504	49.8284	2.16533	5.51445
TCGA-CJ-6032	6.98082	0	0.842645	308.523	29.8701	43.5958	11.0381	3.42337
TCGA-BP-4765	5.98356	0	0.707585	284.656	23.687	30.5663	20.188	2.27144
TCGA-BP-5004	3.08493	0	1.51538	238.946	46.5706	21.4806	6.37952	3.24952
TCGA-B0-5098	4.33973	1	0.117033	39.9547	24.2497	3.84623	0.332777	16.5347
TCGA-BP-5183	3.53699	0	0.653637	242.344	34.5405	23.4719	6.12386	3.15048
TCGA-BP-4964	5.10137	0	0.0862272	351.124	40.2029	43.198	8.38536	2.49875
TCGA-BP-4998	2.55342	0	20.3256	236.639	51.182	92.1077	14.0585	3.30553
TCGA-BP-4347	3.74521	0	31.141	164.248	65.6848	52.5587	15.1985	1.29392
TCGA-BP-5173	0.169863	1	41.0898	371.572	41.1602	20.4092	7.21972	2.16359
TCGA-CZ-5460	3.91781	0	0.466564	181.418	59.4403	29.6771	7.34883	5.34694
TCGA-BP-5176	4.35616	1	0.383835	263.607	25.462	14.36	12.3802	1.31419
TCGA-CJ-4634	4.9863	0	0.158333	383.32	45.9471	34.1672	19.791	2.13402
TCGA-BP-4790	3.04384	1	39.4764	296.707	66.2845	43.6374	10.7963	2.96544
TCGA-G6-A8L8	2.98904	1	0.0482871	325.256	86.1712	33.5969	2.71322	9.69739
TCGA-BP-4351	2.65753	0	85.4449	138.089	36.4272	22.105	5.18249	3.11518
TCGA-B8-A54I	0.410959	0	10.1776	246.017	54.2752	58.9365	2.54158	11.3596
TCGA-A3-3365	2.39178	0	0.116593	71.3915	45.5496	88.4271	23.7484	3.56185
TCGA-DV-5565	3.6411	0	9.11168	50.7397	50.7262	8.76489	13.4799	7.41838
TCGA-BP-4762	3.67945	1	0.392562	240.446	32.9441	11.7232	20.1834	1.77179
TCGA-A3-3376	4.64658	1	2.8951	157.107	46.7906	22.1957	26.6768	3.10009
TCGA-CJ-6027	5.08219	0	0.0715154	319.44	53.6236	42.1437	1.23719	12.3563
TCGA-CJ-4875	6.44658	0	0.54966	105.619	38.5703	17.4729	4.61364	3.11642
TCGA-CJ-4907	4.10685	0	12.5577	363.235	53.3642	64.7805	9.63017	4.00343
TCGA-BP-5192	1.95616	0	0.0217134	554.855	25.2445	28.7712	11.6627	0.988115
TCGA-A3-3326	3.11507	0	0.0318052	341.538	28.6622	21.1888	10.6611	2.68592
TCGA-BP-4784	5.07945	0	8.82263	291.626	109.404	89.366	13.1864	5.20046
TCGA-B0-4824	4.53973	1	0.0867153	218.539	27.7465	29.164	9.77856	2.7015
TCGA-BP-4338	7.83288	0	2.75386	617.075	52.7081	56.2672	0.983634	5.04453
TCGA-CZ-4860	0.564384	1	22.0871	306.755	166.65	23.8926	0.730769	7.47933
TCGA-B0-4836	3.39178	1	0.692685	452.931	101.232	57.2888	3.68551	6.04488
TCGA-B8-A7U6	1.35616	0	0.0376483	284.728	39.6573	16.5058	10.3167	11.6053
TCGA-CJ-4912	4.53973	0	0.439176	256.349	44.9816	20.5162	3.74236	5.1532
TCGA-CW-5591	6.22192	0	0	38.6026	21.397	8.13617	9.09878	1.98894
TCGA-B4-5832	0.424658	0	0	98.902	2.59105	39.9575	7.99426	0.573405
TCGA-CJ-6030	6.29863	1	2.28982	77.1353	35.3224	33.6134	6.5065	13.7815
TCGA-CJ-5672	5.40274	1	18.8722	192.39	50.3633	31.5124	8.66873	4.0942
TCGA-BP-4804	3.99726	0	0.716335	137.871	46.5944	24.4929	8.5107	4.57116
TCGA-BP-4177	4.57534	0	0.0335052	362.812	53.1679	97.3396	9.81816	3.25941
TCGA-B0-4693	0.210959	1	2.48252	487.291	30.1069	53.0512	6.72172	5.10962
TCGA-DV-5575	2.75616	0	1.01753	244.69	55.3807	71.0349	18.7893	4.08454
TCGA-AK-3425	9.1589	0	0.0303457	285.204	51.2662	56.5184	8.74393	8.02307
TCGA-CJ-6031	5.22192	0	27.3992	160.113	55.3847	28.2893	12.2792	3.45951
TCGA-CZ-5459	4.15068	0	18.4908	238.349	75.0707	51.569	9.07158	6.06236
TCGA-BP-4760	6.46849	0	4.22797	318.61	63.188	222.687	13.7415	12.7445
TCGA-B0-4819	0.50137	1	0.183294	92.5423	27.5901	5.07446	10.2055	12.0669
TCGA-B0-5696	4.73151	0	1.53347	331.645	45.2901	29.3324	7.32583	3.3998
TCGA-CW-6093	8.61918	0	0.0117339	182.853	33.7425	36.388	21.475	2.18142
TCGA-B0-5092	1.25753	1	0.108065	262.651	61.35	8.68791	2.58098	4.31195
TCGA-B4-5834	0.10411	0	6.42917	229.071	39.9063	25.937	20.5892	1.58773
TCGA-BP-5008	2.93425	0	0.0772043	205.787	34.4505	48.3254	14.299	12.8294
TCGA-CW-5585	7.14795	0	8.34661	481.731	53.4627	20.4221	8.14338	2.04879
TCGA-B0-4810	1.30959	1	75.0891	232.118	51.2303	16.2722	10.0882	7.18159
TCGA-B0-4844	0.857534	1	155.571	364.964	53.9038	22.3176	0.856781	4.6135
TCGA-CJ-4900	4.69589	1	0.292156	116.653	39.0513	7.28948	3.67733	14.4721
TCGA-B2-3923	0.991781	0	0.790439	62.995	5.4263	0.777849	4.87342	0.935264
TCGA-B0-5706	6.6137	0	35.149	482.928	72.5255	91.4721	6.78338	4.83062
TCGA-BP-5190	2.76986	0	0.0613782	274.391	18.9032	31.7913	3.65947	1.32605
TCGA-BP-4981	3.00548	1	20.0391	116.619	32.7718	23.7204	2.07295	6.49084
TCGA-CJ-4869	6.99726	0	2.00744	218.233	60.0043	21.2007	6.30504	4.61226
TCGA-BP-5191	2.64932	0	0.0730755	68.7229	19.4681	27.189	1.51297	4.99363
TCGA-BP-4160	7.89315	0	0.49003	310.349	21.5893	45.5051	10.0018	5.28965
TCGA-CJ-4636	5.27123	0	0.213353	156.542	31.3932	16.3476	9.33523	5.39691
TCGA-CJ-5686	5.58356	0	3.938	347.272	26.9132	13.2096	8.57634	4.83383
TCGA-BP-4995	3.75616	0	0.0841867	200.962	26.4395	25.9267	9.83597	1.73341
TCGA-B0-5075	1.74521	1	0.23258	327.648	20.715	21.1115	1.74848	12.5065
TCGA-CZ-5982	5.59452	0	0.432123	184.018	42.7303	52.8453	14.0217	2.49055
TCGA-B0-5707	7.74795	0	0.0782552	32.5027	13.1273	19.1088	1.30397	7.89761
TCGA-B0-5400	3.10137	0	49.281	342.578	33.9838	9.94934	1.13066	9.329
TCGA-B0-5100	5.2411	1	43.2506	113.264	69.461	17.9635	4.50196	1.83165
TCGA-A3-A6NL	1.88767	0	8.11463	384.61	54.3766	28.8205	7.46557	8.06693
TCGA-B2-4102	0.553425	0	0.0386465	377.582	30.5044	30.3863	12.2054	2.22959
TCGA-CJ-4895	3.28767	1	2.66438	243.512	70.1433	12.8224	5.23154	6.4061
TCGA-A3-3373	4.4411	0	0.0377579	211.306	33.6234	47.787	6.88472	2.45344
TCGA-B8-A54J	1.44658	0	0.117569	144.376	45.179	26.4129	20.7151	2.88463
TCGA-AK-3440	4.78082	0	0	54.3859	5.31669	0.245266	2.46751	2.51829
TCGA-CJ-5675	6.65753	0	0.0472889	144.529	30.4274	24.1033	2.70622	4.08171
TCGA-A3-3359	6.86027	0	1.23833	307.149	32.7338	49.2976	10.4092	3.79738
TCGA-B0-4698	0.115068	1	0.0212339	22.3732	51.5848	0.347109	0.61713	36.6493
TCGA-CZ-5468	0.161644	1	0.125635	342.95	34.0823	7.66407	1.9885	24.8084
TCGA-DV-A4W0	5.50137	0	0.0563881	247.55	29.3944	69.1787	10.5291	4.89502
TCGA-B0-4833	6.53699	1	0.120218	144.304	32.9441	23.8079	8.93453	2.17037
TCGA-B0-4814	0.460274	1	2.54518	257.862	60.2471	27.6849	8.34705	3.08067
TCGA-B0-5812	8.11781	0	10.5649	244.753	41.65	35.4372	22.8722	3.37518
TCGA-6D-AA2E	0.991781	0	0.01793	145.861	23.1326	1.95081	6.5362	1.64794
TCGA-AK-3454	2.39452	0	0.353015	107.548	74.7476	18.7691	7.5239	7.36343
TCGA-B0-5120	1.35068	0	0.025234	224.101	34.1416	40.0496	15.2405	5.39524
TCGA-CW-5590	2.94521	1	3.56149	215.301	73.4247	20.9226	9.28323	1.96976
TCGA-B0-4817	2.79178	1	21.9168	186.49	20.847	8.08856	0.358256	9.14074
TCGA-CZ-5469	2.59178	1	0.183146	148.344	38.6214	44.3094	1.89257	10.2454
TCGA-CJ-4641	4.55068	1	0.112176	274.883	30.0935	20.8062	4.01708	5.94167
TCGA-A3-3352	1.53699	1	0.0168313	319.904	44.194	22.7803	7.44712	2.47111
TCGA-B0-4691	0.380822	1	0.315944	294.448	44.9015	21.5973	1.69438	6.20283
TCGA-A3-3357	7.36438	0	1.23096	375.517	22.4812	36.5759	3.96124	4.01072
TCGA-BP-4975	3.92603	0	1.1975	283.236	30.2291	27.6905	11.0292	3.30016
TCGA-B0-5077	3.60822	1	41.8677	257.934	49.5711	21.1727	8.40878	4.75235
TCGA-BP-5199	3.71233	0	6.36713	203.411	51.3756	18.8688	6.976	7.31768
TCGA-BP-4976	4.47123	0	0.320965	406.794	27.5849	29.206	13.3122	1.13674
TCGA-BP-4994	3.58356	0	0.0412296	130.225	30.6963	19.3973	7.5206	1.41733
TCGA-BP-5009	2.99178	1	0.128277	133.652	35.9787	43.7659	4.36728	4.49038
TCGA-CJ-4899	4.1863	0	5.70472	143.185	39.0831	21.1335	29.6502	2.85606
TCGA-BP-4989	0.323288	0	0.104443	81.967	26.3405	18.7611	3.45467	5.53519
TCGA-B0-5080	0.936986	1	3.76405	174.1	62.2361	20.7998	12.0363	6.44995
TCGA-BP-5201	2.60548	0	0.242388	150.519	40.5526	29.0648	2.97643	8.64017
TCGA-B2-5639	1.14247	0	0.0916177	280.582	35.8442	30.9048	3.30939	2.71343
TCGA-B8-5549	0.531507	0	29.6746	191.021	53.7308	52.1512	18.8739	2.18503
TCGA-CJ-4902	4.16438	0	25.8148	156.927	57.5362	38.1453	8.61945	7.54978
TCGA-CJ-5678	1.5726	1	3.65677	257.049	52.7192	14.015	3.01035	8.33455
TCGA-B0-4697	1.58356	1	0.210847	49.3764	44.9478	10.0124	1.43569	9.48805
TCGA-A3-3367	6.21918	0	0.0389662	222.36	37.9005	25.688	10.5807	1.58719
TCGA-CJ-4892	4.16712	0	2.11515	343.836	41.7477	29.9853	4.54674	2.50624
TCGA-A3-3370	6.23014	0	0.0552303	359.135	31.2647	28.7998	9.84767	1.46132
TCGA-CJ-4916	3.76164	0	1.46084	276.977	36.6958	19.2741	5.18776	4.19229
TCGA-CJ-4908	4.19452	0	0.43413	150.962	41.3655	34.4504	15.3039	3.41759
TCGA-B0-4849	0.189041	1	0.28233	95.6146	32.1304	14.683	4.83472	5.4762
TCGA-CJ-5684	6.11233	0	33.693	239.347	46.289	30.8603	11.2781	1.84914
TCGA-B8-A54G	0.145205	0	0.0509873	211.316	26.9675	10.9583	1.13845	6.84673
TCGA-AK-3443	3.89863	0	0.00994882	111.654	2.79105	0.0746513	2.30492	0.356256
TCGA-CJ-4891	2.24384	1	0.246254	96.317	37.7139	5.18194	1.38271	11.39
TCGA-CZ-5988	1.89863	0	0.850705	200.471	64.1078	119.2	16.2737	4.54121
TCGA-EU-5905	0.326027	0	19.5616	212.483	121.409	64.3001	11.82	3.18131
TCGA-B8-5158	0.80274	0	0.920366	552.022	42.0785	40.0645	4.04805	8.71012
TCGA-AK-3456	3.13151	0	0	73.6036	15.219	5.48045	0.982175	2.75115
TCGA-DV-5574	1.98082	0	7.58087	93.1103	43.1568	24.0255	22.3461	7.71074
TCGA-B8-4154	0.69863	0	0.0117028	282.651	27.433	23.264	5.94408	2.07786
TCGA-CJ-6033	0.613699	1	132.807	224.473	80.8357	41.663	4.40954	8.36221
TCGA-A3-3329	4.44932	0	0	359.565	52.8784	44.5126	6.31626	2.48093
TCGA-B0-5710	3.99726	0	0.260214	153.054	47.8032	28.9078	16.1915	6.78659
TCGA-CJ-4881	5.51781	0	0.490868	234.256	50.4225	36.2295	2.73627	8.28417
TCGA-B0-5703	3.29589	0	0.0779127	320.748	78.6684	33.9789	5.21031	1.51123
TCGA-EU-5907	0.347945	0	1.23961	485.174	55.7422	40.9094	1.82313	3.29604
TCGA-B0-5690	6.59726	0	5.85894	168.423	66.053	15.3877	19.9703	5.4295
TCGA-BP-4332	3.10411	0	1.01853	211.533	37.03	26.9606	14.8927	2.76583
TCGA-B0-5096	0.186301	1	0	88.0864	37.7433	54.8439	1.66957	15.2204
TCGA-A3-3346	0.375342	1	63.3167	352.224	120.993	11.84	0.652554	30.5969
TCGA-CJ-4885	5.82192	0	0.263806	250.323	48.0306	44.9438	3.42877	2.7176
TCGA-BP-4759	6.49863	0	0.0115989	193.255	81.4062	20.8505	8.10335	1.54715
TCGA-B0-5099	1.32877	1	9.64947	297.968	38.0849	118.692	5.7611	3.44835
TCGA-AK-3431	5.07671	0	6.98782	175.943	53.6673	19.5796	13.6099	3.45364
TCGA-B0-4842	4.72329	1	0.221452	224.551	38.0146	5.89345	0.726131	5.33237
TCGA-CW-5583	6.81918	0	8.51755	433.599	32.833	32.3563	21.6381	1.34092
TCGA-A3-3325	3.20548	1	0.052069	321.834	42.4928	40.0724	9.5098	5.22068
TCGA-B0-5695	3.89041	0	2.32047	576.465	45.2927	23.8979	15.5245	1.88171
TCGA-B0-4700	5.42466	1	0.540971	108.772	61.4361	17.9281	5.50959	16.1843
TCGA-B0-4834	5.72603	1	0	18.6175	28.8967	0.353258	5.97259	0.637782
TCGA-B0-5102	7.5726	1	0.853355	311.937	41.0008	56.9997	3.55239	3.77615
TCGA-CJ-4897	4.95342	0	20.2554	340.285	44.3522	44.2863	10.8632	1.51417
TCGA-AK-3429	5.52603	0	0.909964	264.86	49.7742	54.1542	7.18077	1.50628
TCGA-B0-5084	0.608219	1	0.121376	55.9724	13.7554	8.52201	1.65233	5.84122
TCGA-CJ-4873	4.86575	0	0.109202	70.1724	31.9215	7.22829	2.92694	8.24443
TCGA-BP-4774	5.16438	0	0.0118649	152.549	44.3732	26.4575	11.9642	2.88911
TCGA-BP-5198	1.65205	0	0.0565783	227.16	61.4542	23.4556	2.82204	14.729
TCGA-BP-4329	2.31507	1	0.28997	308.368	36.6612	14.7942	8.18056	3.71076
TCGA-BP-5180	6.2	0	0.108079	376.675	39.8075	48.1575	3.05441	7.37272
TCGA-BP-4959	7.28767	0	0.00947137	308.015	28.3411	45.8901	4.93915	3.96816
TCGA-B0-4821	3.36986	1	14.4124	223.311	142.959	34.8038	0.794417	7.79328
TCGA-B0-4847	2.1726	1	0.0853799	135.355	29.1568	14.1401	2.38218	5.36566
TCGA-B0-4706	0.178082	1	0.0243038	220.638	60.8347	22.9746	3.41404	1.42147
TCGA-B0-5711	8.03014	0	0.0608475	380.848	31.4712	37.9704	11.062	3.58789
TCGA-B4-5378	0.479452	0	0.319646	225.119	48.6487	99.7506	21.8006	2.32102
TCGA-B0-5692	4.07397	0	1.085	159.281	38.7269	32.9605	4.95148	3.20451
TCGA-CW-5580	5.38082	1	7.62016	223.202	42.1063	33.4836	13.7253	3.99866
TCGA-A3-3347	4.41096	1	0.0584989	292.154	53.1446	13.8465	8.58592	9.12102
TCGA-CZ-5989	4.38082	0	0.0175265	46.6633	2.71402	43.9528	14.3064	0.397483
TCGA-G6-A8L6	0.857534	1	2.222	127.178	43.2062	12.6376	3.43347	4.19724
TCGA-A3-3378	1.72603	0	3.57135	507.04	32.9984	12.8835	3.4516	9.07463
TCGA-BP-4965	5.12603	0	4.55797	295.507	34.6987	41.718	21.2402	2.15316
TCGA-CJ-4870	4.10411	0	0.263167	244.189	52.0108	37.7899	14.8639	3.38923
TCGA-BP-4967	0.561644	0	61.9752	152.29	47.3148	41.4505	3.59549	2.76426
TCGA-B8-5546	1.38356	0	0	76.1485	4.95288	1.84843	3.55955	0.513325
TCGA-B4-5377	1	0	0.380142	394.743	35.3757	62.3678	9.3878	3.20944
TCGA-B8-4622	0.49589	0	0.849261	256.924	52.7623	34.7129	6.51028	3.9689
TCGA-CJ-4637	6.10137	1	12.6775	199.56	49.0753	9.76883	2.33128	7.07739
TCGA-BP-5168	4.00822	1	0	273.885	39.8727	30.7146	8.14933	4.40386
TCGA-BP-4354	2.83288	1	0.14006	105.819	36.6677	3.97857	2.78644	20.9288
TCGA-B8-5553	1.19178	0	1.25686	271.986	49.2003	32.9672	15.5603	2.02303
TCGA-CJ-4890	5.71233	0	12.1531	88.7136	59.4961	17.4446	6.92115	12.4894
TCGA-A3-3383	2.3589	0	0.0684066	250.169	65.8051	30.2292	4.79519	3.38856
TCGA-CZ-5458	4.26849	0	8.07583	196.608	44.4813	30.8857	12.4906	1.69205
TCGA-BP-4167	7.44658	0	0.412789	83.6511	42.5639	14.1512	5.01466	4.70819
TCGA-CJ-4901	3.9726	0	0.176473	180.207	73.2778	68.6405	4.67533	11.6568
TCGA-A3-A6NI	2.78904	0	0.0984268	249.37	74.1763	36.2779	5.48627	5.31987
TCGA-A3-3324	3.24932	0	3.92586	306.182	45.0891	36.6112	4.57101	4.01905
TCGA-B8-A54F	1.42192	0	0	240.21	26.7083	42.6316	10.3428	3.6661
TCGA-B8-5550	1.18904	0	6.02747	318.151	42.0131	14.128	6.793	5.04412
TCGA-B0-4815	4.35068	1	0.0726111	244.912	46.6609	61.4014	2.19073	4.21436
TCGA-B8-4143	1.94247	1	0.0316965	266.571	184.366	8.33275	3.16283	4.64884
TCGA-CZ-4863	4.63288	0	0.110386	366.023	31.6616	20.6037	18.4365	2.8592
TCGA-DV-5569	0.972603	0	1.11749	310.355	56.2761	67.4889	15.7649	16.4425
TCGA-CJ-4868	1.76986	1	10.2599	256.749	83.2906	17.0954	8.43757	19.1947
TCGA-BP-4756	1.02466	0	0.0236713	45.322	8.16239	5.64254	0.802631	2.18974
TCGA-B0-5117	1.46575	0	0	67.1841	14.9803	0.168312	3.06206	0.847649
TCGA-A3-3306	3.06849	0	0.0178475	337.841	24.1111	53.3095	4.43622	1.08647
TCGA-BP-4352	0.942466	1	0.42167	292.188	55.466	55.4404	0.18296	28.2197
TCGA-G6-A5PC	0.663014	1	0.0367112	315.564	11.7089	5.54371	1.23462	1.8952
TCGA-B2-5636	0.726027	0	9.9121	271.244	84.728	83.2773	38.0042	1.79743
TCGA-B8-A54H	0.70137	0	0.598639	271.663	50.3904	30.5084	12.5647	2.17754
TCGA-CJ-4905	4.09863	0	0.0496761	193.24	48.2848	24.9394	18.1171	2.14943
TCGA-BP-4334	1.76712	1	0.120756	71.3237	23.7088	0.388326	0.724199	1.28523
TCGA-BP-5001	3.22466	0	5.60939	197.161	16.1391	10.9707	4.39918	1.33203
TCGA-B0-4714	0.271233	1	0.125115	151.863	28.6695	12.3637	4.79641	3.65884
TCGA-CZ-5467	0.2	1	55.9733	492.893	42.9476	46.822	9.22721	6.35527
TCGA-CJ-5677	2.14247	1	0.358575	311.673	45.9205	8.70259	4.10816	7.77853
TCGA-A3-3335	5.16712	0	11.2375	415.351	56.8097	33.4162	1.04757	7.05764
TCGA-CZ-5985	4.46301	0	1.4388	291.037	23.3438	49.727	3.74356	7.79099
TCGA-BP-5175	2.55342	0	43.9038	184.223	26.194	13.2172	0.67827	2.22236
TCGA-A3-A6NJ	1.28219	0	0.139596	265.483	29.5525	37.9781	18.4581	8.10636
TCGA-B0-5088	1.54247	1	26.7861	176.915	45.1564	24.6593	6.96008	5.59035
TCGA-B0-4841	0.558904	1	0.371316	32.4742	23.4165	16.936	3.95354	4.70545
TCGA-CJ-4640	5.47397	0	0.0239524	133.665	32.5208	26.8981	8.96031	3.40224
TCGA-BP-4770	0.90137	1	0.0480403	28.5989	115.885	0.715794	6.57686	63.4148
TCGA-B2-A4SR	1.38904	0	22.8125	336.818	41.5499	45.0446	24.99	1.71352
TCGA-CZ-5986	1.02192	0	0.0956047	192.408	21.0013	66.111	8.43108	2.62468
TCGA-DV-5567	2.49315	0	5.53444	340.437	50.1889	87.763	10.7294	3.13457
TCGA-BP-4962	4.89041	0	1.4772	340.856	30.4684	45.3539	4.24782	3.29992
TCGA-CW-6088	8.8274	0	0.121835	155.927	36.9779	55.5725	23.3506	1.56635
TCGA-BP-4771	0.443836	1	0.117478	139.997	52.9053	9.32812	6.46117	4.14013
TCGA-BP-5010	2.40548	1	1.08058	63.5863	35.3533	10.3199	7.53818	5.07046
TCGA-A3-A8OV	0.931507	0	0.0770775	440.784	30.7729	44.9876	4.91977	2.98546
TCGA-CZ-4865	0.454795	1	53.1899	224.79	41.9203	48.7416	11.6367	4.91555
TCGA-CW-5584	0.449315	1	6.09058	293.672	76.2819	27.4096	10.6394	2.79776
TCGA-CJ-4894	2.30411	1	0.174333	212.978	49.17	29.0525	8.38019	1.57454
TCGA-DV-5566	3.83014	0	0.191704	274.518	54.8186	33.6869	8.7698	3.81198
TCGA-BP-4158	9.25205	0	0	190.446	21.0082	36.1604	8.11773	2.9806
TCGA-A3-3316	4.09041	0	16.6657	305.858	44.7427	21.7794	10.4569	8.35271
TCGA-AS-3778	0.117808	0	2.90882	479.889	53.8465	43.7849	12.7083	3.70008
TCGA-BP-5006	2.30137	0	0.0914316	245.219	37.9183	27.9488	11.0005	3.58934
TCGA-A3-3311	3.26301	1	0.0451937	251.249	38.7692	32.7274	8.90356	2.82197
TCGA-B2-3924	1.01644	0	1.67697	214.583	26.3321	37.6326	10.7549	1.82843
TCGA-B8-4153	1.10959	0	0.0625873	181.704	47.4497	22.521	6.79094	4.85588
TCGA-B0-5094	0.912329	1	0.933768	244.008	40.3631	61.6827	2.37785	2.63318
TCGA-B0-5701	4.74521	0	9.88567	419.29	46.4878	38.7131	5.81663	2.38507
TCGA-B8-A54D	2.27397	0	0.030413	345.13	21.8111	16.4389	3.24099	2.38684
TCGA-B8-A54E	2.49041	0	0.0328554	21.3773	9.23076	0.400613	1.35049	1.75497
TCGA-AK-3461	2.33699	0	0.692433	165.565	34.2338	25.4489	13.2247	2.86254
TCGA-B0-4823	1.24384	1	0.0366659	244.712	31.7775	55.8337	15.8391	5.73327
TCGA-A3-3320	4.13151	0	0.178678	337.986	22.0594	27.4265	9.8349	7.25896
TCGA-CJ-4887	2.55342	1	0	148.052	40.5332	16.6464	3.90366	4.39057
TCGA-AK-3433	6.00548	0	0	113.09	3.49039	0.200932	1.93703	0.500759
TCGA-AK-3434	5.71781	0	1.07277	173.351	37.6633	35.8381	10.8005	1.25336
TCGA-B0-4696	2.3726	1	0.598535	2.03988	69.7291	0.128318	1.06503	17.4116
TCGA-A3-3380	1.55342	0	1.46417	357.667	40.1531	25.2927	10.135	2.57714
TCGA-DV-5573	3.09589	0	0.126823	142.169	31.4868	15.9283	8.35862	2.75846
TCGA-BP-4993	0.484932	0	0.0928588	133.914	41.3835	24.6784	24.4912	2.47408
TCGA-BP-4355	2.61096	1	5.01493	174.888	45.2628	14.8363	12.2439	3.05616
TCGA-B0-5109	1.60822	1	0.241919	159.858	71.4803	58.7323	3.67897	33.6916
TCGA-CJ-5681	1.51233	1	0.0893529	102.773	14.9532	15.8482	0.833836	2.01881
TCGA-B0-4816	3.75616	1	0.0501463	157.981	44.8984	26.7423	8.95554	10.6155
TCGA-CW-5589	6.51507	0	0.9212	334.304	40.8021	49.1949	18.4509	3.2109
TCGA-CZ-5455	1.53699	1	0.765053	225.335	20.7802	29.2853	16.8577	3.82762
TCGA-BP-4799	3.10411	1	10.0318	160.718	53.7675	113.973	2.58135	11.1438
TCGA-AK-3465	1.01096	0	0.0229883	89.8246	11.4867	1.05036	4.16461	0.939802
TCGA-A3-3351	2.49315	0	5.56212	327.329	43.7633	37.6117	5.6237	7.21542
TCGA-B0-5694	1.31507	1	0.625287	212.307	38.2538	17.9727	10.0879	6.3494
TCGA-BP-4165	8.32055	0	0.0308649	173.441	41.437	12.4483	5.52749	2.61573
TCGA-A3-3322	4.04932	0	0.0159698	273.942	33.9981	44.9875	9.2518	2.54001
TCGA-B0-5083	2.86301	1	0.0148759	52.7	20.0354	1.49892	6.9834	2.95642
TCGA-BP-4346	4.09041	1	0.204485	287.383	34.3022	19.0187	6.68262	2.85979
TCGA-BP-4766	4.00548	0	0.248736	290.061	27.3938	32.9592	14.9947	3.83804
TCGA-BP-4169	1.92055	1	21.7236	267.742	68.9704	21.5969	11.3073	17.0451
TCGA-A3-3331	3.44384	0	0.277168	256.205	42.6422	28.9707	10.2742	3.14624
TCGA-B0-5085	2.10959	1	0.129236	144.666	19.4444	21.2266	2.25721	2.59928
TCGA-B0-5113	0.983562	0	5.68337	305.27	34.7952	66.7469	8.59828	2.38665
TCGA-CJ-4642	4.46027	0	4.87085	66.5619	32.5112	4.56856	3.90022	9.60345
TCGA-B0-5698	7.07671	0	0.0335047	103.992	43.3456	28.4236	9.02355	9.46482
TCGA-BP-4807	0.578082	0	0.699445	450.779	40.6327	75.9173	7.48012	5.36504
TCGA-AK-3427	7.03014	0	0.0129771	13.3308	15.911	0.493826	1.17458	0.743512
TCGA-AK-3460	2.60548	0	0.0983351	158.698	33.9283	30.326	14.9703	2.07168
TCGA-BP-4992	1.3726	0	9.06826	67.6124	23.8338	17.3505	0.941761	1.68224
TCGA-BP-5187	1.11233	0	0.126553	159.234	33.7098	42.3925	12.9958	3.20996
TCGA-B0-5116	1.8	0	0.0121452	289.208	67.2065	58.2852	8.38078	2.50433
TCGA-BP-4968	4.78356	0	41.2918	257.781	58.1555	38.9283	6.68824	3.76376
TCGA-B4-5838	0.454795	0	2.80587	452.232	60.7282	28.8663	9.80573	1.45989
TCGA-B0-4710	0.263014	0	98.735	398.8	61.6348	48.0994	6.61331	4.23515
TCGA-BP-4782	0.969863	0	0.529321	240.097	40.5357	52.6524	12.9204	3.74312
TCGA-B0-5705	10.0493	0	0.0508294	503.229	22.9074	25.8208	11.3962	1.96272
TCGA-BP-4345	4.15342	0	127.002	113.927	71.6792	19.0008	11.2416	12.4687
TCGA-BP-5174	6.18356	0	0.119219	428.726	22.3298	18.9615	4.1711	3.30144
TCGA-B8-5545	1.43014	0	6.48987	150.028	74.2668	41.8935	18.06	5.03448
TCGA-BP-4987	3.07945	0	0.163255	302.787	43.4303	33.2409	15.6441	1.37056
TCGA-B0-4699	0.30137	1	0.0765353	117.852	51.3833	1.23881	0.908819	32.4332
TCGA-B0-5115	2.18356	0	1.27134	256.261	30.7898	18.1121	14.4313	3.43606
TCGA-BP-4797	3.03288	0	1.9813	362.569	78.6296	29.7571	7.91941	5.18646
TCGA-B0-4718	1.68767	0	30.4318	198.61	57.0618	20.1485	4.83163	7.81632
TCGA-CJ-4638	1.18082	1	0.0950651	203.423	10.3164	5.11045	0.752567	2.1503
TCGA-BP-5200	2.91233	0	17.7977	100.97	43.2794	59.1208	10.9521	13.457
TCGA-CZ-5987	1.21918	1	0.0434782	224.328	27.5736	73.6253	1.90748	9.42575
TCGA-B2-5635	0.863014	0	4.6738	328.766	26.3533	48.7829	14.3057	2.3011
TCGA-B0-5119	0.161644	0	0	316.307	27.4616	40.4233	11.1763	1.60652
TCGA-B8-4146	1.4	0	0.941758	129.079	6.03681	45.0949	14.8347	1.17946
TCGA-BP-4977	1.24384	0	8.29275	265.107	68.0853	51.9741	3.95757	2.77896
TCGA-BP-4961	5.30137	0	21.2574	256.917	42.9227	46.1009	26.616	1.54386
TCGA-MW-A4EC	1.36438	0	4.33803	253.492	25.3642	21.9045	10.8752	3.49688
TCGA-B0-5107	2.53973	1	0.149489	65.2917	21.4741	11.8142	0.191843	3.02122
TCGA-BP-4798	0.915068	1	27.5096	179.196	81.429	6.21629	1.19382	3.02319
TCGA-A3-3307	3.93425	0	0.538016	225.295	41.4906	44.1684	11.1132	1.86135
TCGA-CJ-4882	5.1589	0	28.2157	219.818	109.449	18.6884	6.82614	11.7431
TCGA-CZ-4857	3.92329	1	0.0895874	306.87	55.2764	66.2979	3.4551	6.70566
TCGA-A3-3317	4.08493	0	0.0636736	128.949	29.1405	32.4854	8.3928	3.39351
TCGA-BP-4761	0.49863	0	0.387284	248.885	25.9453	98.5927	0.325168	4.49175
TCGA-CZ-5466	1.87671	0	0	373.456	28.4479	37.5681	6.22174	9.20958
TCGA-CZ-4866	4.84384	0	0.0677082	649.594	22.0819	9.90496	5.4204	4.19582
TCGA-CJ-4918	0.254795	1	0.151796	194.248	70.4169	10.3512	13.2546	4.9095
TCGA-B0-5709	8.53973	0	0.0321751	311.312	53.3699	9.68005	15.2736	9.8733
TCGA-B2-4099	1.02466	0	0.18066	193.063	49.5638	25.7637	6.15457	4.06816
TCGA-B0-4713	0.553425	1	11.7616	256.214	16.9339	7.23389	0.950951	1.37042
TCGA-B0-4843	0.876712	1	79.4776	152.841	61.752	11.5802	3.58638	8.34955
TCGA-CW-6097	1.56438	1	0.0836644	189.393	43.8153	9.40172	17.2758	6.05427
TCGA-BP-4969	4.91507	0	2.32993	206.492	31.3779	26.2994	7.00057	0.873282
TCGA-CW-6090	6.99178	0	0.0937671	402.774	64.6018	71.478	5.64649	8.98493
TCGA-AK-3428	6.09041	0	0	317.752	34.1656	70.5257	8.21937	5.22929
TCGA-CJ-4876	5.35616	0	0.759378	141.94	63.4544	71.8838	1.8688	2.1754
TCGA-CZ-5456	4.26849	0	0.263816	421.193	58.87	25.702	2.42303	10.2986
TCGA-3Z-A93Z	1.05479	0	5.95191	280.693	51.5775	26.8882	9.44667	1.37032
TCGA-BP-4795	1.69863	0	3.49772	272.286	83.1558	99.6931	21.4485	4.4671
TCGA-BP-4803	0.558904	0	2.4385	236.848	59.1629	40.0334	9.52487	2.79056
TCGA-B0-5399	1.7863	0	0.0365639	204.297	38.9079	19.597	9.61466	2.34221
TCGA-BP-4327	0.29863	1	30.2604	471.703	46.1353	35.6402	5.59518	3.78062
TCGA-B0-5106	4.37808	1	13.6593	213.835	63.6101	24.4528	5.99226	5.95822
TCGA-B0-4838	2.28493	1	0.041582	144.06	43.7298	43.5962	8.38674	2.32864
TCGA-AK-3445	3.50685	0	0.204404	899.958	38.2785	106.815	4.8657	5.10016
TCGA-CZ-5463	1.8137	0	4.34204	179.075	44.7087	44.3936	6.10173	4.29709
TCGA-CJ-4878	5.98904	0	0.0351609	108.184	26.8409	31.5654	7.81021	3.28932
TCGA-B8-A8YJ	1.18082	0	1.96919	125.694	61.306	8.92348	20.5828	10.134
TCGA-AK-3451	4.05753	0	0	229.488	14.9359	26.945	4.62056	1.65035
TCGA-BP-4340	1.53973	1	0.448892	230.068	28.6134	72.762	6.14899	3.86282
TCGA-MM-A563	1.61918	0	3.75433	181.054	42.1255	33.6075	6.53984	6.54955
TCGA-B0-5108	2.49589	0	35.809	283.348	51.3648	22.8703	7.18282	27.6493
TCGA-CJ-5683	5.17534	0	0.563388	200.376	23.008	14.0561	8.38973	3.61456
TCGA-B0-4852	3.07123	1	36.2327	260.487	30.0079	50.9267	8.39154	2.56776
TCGA-A3-3387	1.69041	0	0.0896742	178.616	38.4173	35.0374	7.58293	5.20805
TCGA-CJ-4893	2.05479	0	11.6042	456.052	48.0702	52.5141	12.1047	5.11809
TCGA-B0-5110	2.99178	0	0.419679	315.868	35.0603	33.3373	16.1469	4.0156
TCGA-B0-5402	1.23014	0	0.848389	206.283	36.4968	17.3749	16.1067	2.18285
TCGA-BP-4972	4.11507	0	0.197154	263.168	41.6583	27.3436	11.2879	5.21117
TCGA-CZ-4864	3.60274	1	0.107868	216.034	28.8919	36.5698	7.46163	4.0821
TCGA-BP-4973	3.79178	0	1.4625	286.726	41.6572	26.4063	6.24149	5.67083
TCGA-B0-4828	0.841096	1	0.588061	256.34	39.3791	40.3623	1.68198	1.79736
TCGA-B0-5081	0.991781	1	0.560836	237.283	69.8449	10.5045	3.81439	7.79408
TCGA-A3-3382	1.5726	0	0.0537527	227.302	40.4317	55.4837	6.19688	3.34839
TCGA-BP-4991	3.87123	0	0.476127	277.791	49.0101	36.5136	18.2864	2.30276
TCGA-AK-3458	3.2	0	0.0672671	105.333	17.6969	42.8443	2.82081	1.00365
TCGA-A3-3313	2.0137	1	0.0354814	65.1686	13.7092	3.01417	2.23593	1.32702
TCGA-AK-3447	3.33425	0	0	22.844	1.37396	0.166163	1.89693	0.209373
TCGA-G6-A8L7	5.84384	0	1.37388	347.14	58.2225	7.10865	0.548486	2.42832
TCGA-CZ-5464	4.08767	0	94.475	212.749	49.6228	23.898	10.7046	5.14753
TCGA-CZ-5461	0.90411	1	0.00925323	265.559	56.9731	76.0552	10.7675	5.15245
