# Supplementary material for: Construction and Verification of a Combined Hypoxia and Immune Index for Clear Cell Renal Cell Carcinoma
Source: Front Genet. 2022 Feb 9;13:711142. doi: 10.3389/fgene.2022.711142 (PMC8863964; doi:10.3389/fgene.2022.711142)
Supplement: Supplementary file 4 [file Table3.XLS]

## Sheet: Supplementary Table 3
ID	TCGA-B0-5690-11A-01R-1541-07	TCGA-CJ-5677-11A-01R-1541-07	TCGA-CZ-5470-11A-01R-1503-07	TCGA-CZ-5458-11A-01R-1503-07	TCGA-B8-4619-11A-01R-1758-07	TCGA-B8-4620-11A-01R-1758-07	TCGA-CZ-5988-11A-01R-1672-07	TCGA-CW-5584-11A-01R-1541-07	TCGA-B0-5703-11A-01R-1541-07	TCGA-CJ-5678-11A-01R-1541-07	TCGA-CZ-5984-11A-01R-1672-07	TCGA-CZ-5469-11A-01R-1503-07	TCGA-B0-5697-11A-01R-1541-07	TCGA-CZ-5468-11A-01R-1503-07	TCGA-A3-3358-11A-01R-1541-07	TCGA-CZ-5982-11A-01R-1672-07	TCGA-CJ-5689-11A-01R-1541-07	TCGA-B0-5709-11A-01R-1541-07	TCGA-CZ-5987-11A-01R-1672-07	TCGA-B0-5696-11A-01R-1541-07	TCGA-CZ-5461-11A-01R-1503-07	TCGA-CW-6090-11A-01R-1672-07	TCGA-CJ-5672-11A-01R-1541-07	TCGA-A3-3387-11A-01R-1541-07	TCGA-CJ-6033-11A-01R-1858-07	TCGA-B8-5552-11A-01R-1672-07	TCGA-B2-5641-11A-01R-1541-07	TCGA-B0-4700-11A-01R-1541-07	TCGA-CW-5591-11A-01R-1541-07	TCGA-CZ-4865-11A-01R-1503-07	TCGA-CJ-5681-11A-01R-1541-07	TCGA-B0-5711-11A-01R-1672-07	TCGA-CZ-5453-11A-01R-1503-07	TCGA-CJ-6030-11A-01R-1672-07	TCGA-B2-5636-11A-01R-1541-07	TCGA-CW-6087-11A-01R-1672-07	TCGA-CW-5587-11A-01R-1541-07	TCGA-B0-5701-11A-01R-1541-07	TCGA-CJ-5680-11A-01R-1541-07	TCGA-CZ-5466-11A-01R-1503-07	TCGA-B0-4712-11A-02R-1503-07	TCGA-CJ-5676-11A-01R-1541-07	TCGA-CW-5585-11A-01R-1541-07	TCGA-CW-5580-11A-02R-1672-07	TCGA-CZ-5465-11A-01R-1503-07	TCGA-CZ-4864-11A-01R-1503-07	TCGA-CZ-5454-11A-01R-1503-07	TCGA-B0-5694-11A-01R-1541-07	TCGA-B8-4622-11A-01R-1758-07
PGF	0.771624	0.769993	0.87667	0.721438	0.455968	1.82037	0.621503	0.824305	1.14041	1.11572	1.21046	1.01559	0.858217	1.57538	0.591684	0.454718	1.47672	0.831604	1.71567	0.699073	1.17929	0.275593	0.861078	0.324107	1.73492	0.899276	0.888328	0.795426	64.8585	1.49755	1.11365	0.973658	0.840003	0.902955	0.819257	0.41956	0.902093	1.73775	1.71121	0.889506	0.558108	0.961409	1.19123	1.06645	0.368532	0.963498	1.25546	2.50627	1.36247
CXCR4	8.09571	5.71344	10.4991	2.74284	21.3448	54.3271	6.14131	19.3089	14.1405	18.9688	6.31836	4.03551	6.08504	5.80866	8.87174	3.42885	23.1493	14.079	26.0435	9.47006	7.55784	7.04594	5.60509	6.77216	12.0442	23.9545	2.55085	13.0109	55.0485	4.57827	8.13204	14.7806	6.77857	30.6852	15.2683	4.40374	5.11716	30.6866	23.4731	24.4852	4.67406	16.7921	8.53016	18.7333	5.00633	8.26645	7.56912	26.3087	30.2592
VEGFA	10.3153	18.5614	5.53639	7.27446	8.85198	6.89978	13.5459	7.47957	13.6133	13.5196	16.9945	5.6122	16.8873	6.45335	8.61504	10.228	9.12139	13.9311	5.25759	11.1111	6.08777	12.284	9.59943	10.9073	8.17983	8.34701	10.8355	21.1181	48.7928	5.4391	21.922	10.4313	5.47095	13.6381	14.8622	7.12697	11.9631	4.98412	15.4394	11.9636	3.68921	10.0257	14.3598	9.2355	6.46741	7.01622	8.81613	20.6554	4.88992
EPO	0.298377	0.0117804	0.0548352	0	0.173545	0.0400992	0.178175	0.0136351	0.0452401	0.118799	0.550642	0	0.298349	0.0234617	0.854145	0.560253	0.422881	0.158857	0	0.308237	0.152983	0.160145	1.17031	0.0950478	1.10691	0	0.134229	1.39	51.8739	0	1.57727	0.848393	0.0577824	0.056088	0.152531	0.597068	0.189903	0.141848	0.0520057	0.0162089	0	0.0203769	0.16526	1.77095	0	0.12646	0.00765695	0.0491679	0.0313208
HLA-DQB1	13.5529	5.15981	4.31527	2.3464	24.6733	60.0528	2.02076	22.2246	16.5556	15.5554	4.43347	11.3726	5.01244	14.8544	3.47069	4.87193	31.901	10.6185	26.4064	6.26273	7.37601	2.02891	4.28206	10.6425	25.5679	21.891	4.39272	16.2183	14.1806	7.1927	9.68915	10.4261	25.1964	21.002	10.832	19.5476	10.8793	15.1765	41.4843	33.5303	3.1681	15.4268	13.8857	4.16255	8.71162	5.13132	19.1547	8.5542	81.7504
VIM	64.558	76.3547	113.666	63.3578	58.2757	235.622	63.0671	186.46	124.035	101.344	103.722	66.3153	57.3449	104.975	51.0434	42.6444	176.258	109.848	194.538	74.7386	82.2133	47.2683	71.4937	45.0732	91.931	168.289	82.8677	61.0043	589.628	99.9042	97.9121	90.7054	87.118	80.2362	105.974	38.2816	61.8404	167.971	409.566	141.759	67.6805	115.643	89.7193	71.4701	52.8706	72.389	73.3455	199.472	148.299
ICAM1	5.89738	10.0451	7.30423	10.5187	5.03094	17.2185	4.65623	16.7107	8.89172	9.09388	10.5435	33.4678	6.90325	10.6638	4.61951	2.17318	17.3535	15.8336	20.2244	5.91813	23.5469	4.75378	8.44415	5.26277	5.77296	12.962	5.55044	7.68324	20.1582	9.49495	9.15569	9.67698	11.8373	12.2148	10.1017	4.59976	5.34793	11.3987	60.6056	9.63298	8.74899	15.9931	8.09183	6.88343	4.30333	9.52355	12.0276	24.8401	7.39052
ADM	4.54238	17.5183	6.25198	24.7024	9.40733	8.13322	15.004	6.91894	50.5396	7.52227	11.283	5.24608	15.3214	12.531	5.88076	12.9083	4.40121	11.8621	7.47028	8.37732	5.40233	6.33627	6.16873	23.7599	6.73188	1.52918	3.10165	13.4334	28.1615	7.0186	43.4835	7.89274	3.35998	36.9234	11.7182	6.09648	13.3594	8.67054	10.3255	11.4174	1.28866	19.4784	11.7054	8.32485	7.24821	7.30666	9.05597	16.5167	6.98876
MET	14.0777	18.3991	15.4672	17.1238	14.7449	36.0572	11.8779	30.7329	16.1642	13.4389	13.6035	19.9516	10.8443	23.444	10.9971	13.1107	51.6937	18.8698	38.5416	13.1623	26.5611	17.8744	20.3941	10.9063	13.7712	42.6608	19.5288	9.94596	64.6359	20.4872	10.8503	15.9394	19.4592	16.6701	18.6956	17.2625	17.6854	17.3251	46.9797	25.2774	34.1385	21.7188	13.5869	13.8418	20.8068	18.5253	22.4494	23.6945	23.8288
VEGFC	3.63194	2.99115	2.52646	3.31802	1.50485	4.38556	2.89318	3.0874	5.38706	2.89889	4.23676	3.32735	2.28693	4.09391	1.75417	1.78848	6.34658	2.88108	4.01545	3.16219	3.90025	2.29464	3.15951	1.34324	4.1241	4.67359	3.02458	2.26687	9.07495	1.39315	4.35949	3.25262	2.29705	3.53462	3.21131	2.18214	2.8732	2.98838	5.10183	3.25149	3.76826	4.38996	2.21385	3.71233	3.03493	1.41139	5.45378	4.16814	2.40128
EDN1	3.20273	2.91317	8.23895	10.9492	4.84411	20.7635	5.04402	16.3239	12.4403	3.21756	4.73556	15.7124	1.86964	19.0478	4.90164	3.2363	13.2793	7.53802	18.5784	3.59609	16.8305	4.1009	9.42924	3.09128	4.51417	28.0671	9.63992	2.61932	20.9563	12.9668	2.29414	7.0615	13.7094	3.10668	5.76462	5.807	5.4956	12.8757	26.9202	7.31674	11.5062	11.4511	7.07469	10.0726	12.6109	5.60658	9.79804	6.98804	8.12439
STC2	1.04094	2.43149	0.0932264	0.124636	1.09649	0.752809	1.17066	0.87004	0.258561	1.11643	1.34448	0.649781	0.756584	0.183313	1.71396	1.59109	0.603634	1.83191	1.38543	1.05365	0.603185	2.41811	0.213894	2.32517	0.673921	0.448804	0.11653	1.20673	39.7238	0.251585	6.99608	0.89404	0.150491	0.890668	2.23076	0.54426	1.65349	0.389959	1.87367	1.34385	0.146975	0.935366	1.30692	0.140722	0.167189	1.80935	0.232657	1.37392	1.02306
NDRG1	112.287	113.826	55.6899	91.0016	73.7712	75.4563	125.183	37.6522	100.983	80.9781	113.987	103.619	118.614	101.987	78.8924	116.79	98.9879	107.965	45.4169	114.246	122.194	105.13	83.8939	100.69	54.9213	15.3503	63.2841	79.6052	290.247	59.6148	103.897	98.0666	78.547	105.397	111.422	67.071	100.382	93.3831	61.6404	86.5387	120.52	72.0627	117.84	87.8199	74.4571	111.561	93.0077	90.6938	69.3211
TGFB1	9.02387	10.4517	12.0575	15.7323	8.93414	19.4107	5.87477	23.136	17.9133	12.4382	11.092	19.5312	8.51373	29.9849	7.98926	5.64045	18.6925	10.1964	17.8009	11.1256	12.6617	7.45653	14.0457	9.4813	10.7524	21.3679	16.8098	8.22899	63.194	20.5887	11.5294	10.1058	21.4753	9.92169	10.2219	8.08488	9.40615	19.5232	24.6669	8.19904	17.2803	17.9782	12.6469	15.7447	9.79724	9.63341	16.65	23.5834	12.717
KDR	23.0647	30.4221	17.7462	13.6991	9.83392	12.5895	27.6869	13.0179	11.8179	38.424	41.6037	10.6212	26.8038	8.40299	8.3968	20.6008	17.8614	26.1452	13.2416	18.0694	10.3177	22.1145	12.5411	11.6364	10.2943	11.7258	16.8823	20.7785	60.9858	9.82298	29.1298	19.861	12.1679	21.0856	28.8891	13.5395	25.0024	18.2258	23.4721	26.0268	2.88197	18.6773	16.1098	13.5885	9.66162	10.4821	8.9781	38.5579	16.4956
TGFA	7.66136	8.94363	12.0302	10.1022	5.2553	9.01581	6.06834	9.29572	10.4828	9.27067	5.9394	12.3683	7.84797	16.6646	7.00343	6.41122	11.8555	7.91535	8.49654	6.61506	14.5425	7.8046	14.5834	6.70621	8.22485	17.0449	13.9448	4.87486	14.7332	11.1387	10.3906	10.6062	13.1981	8.13157	6.5307	10.0456	7.40911	9.95304	12.0657	7.2236	18.2609	7.74049	8.08787	10.8921	12.6174	7.36956	14.0147	10.1061	8.3305
HMOX1	25.9794	47.6096	5.58479	2.36092	43.1771	20.2351	33.0894	37.9735	10.0741	30.1223	35.5075	2.50188	19.8077	5.91643	46.7134	39.1504	9.993	38.4666	35.8434	36.0663	28.1677	33.5968	7.49954	54.0722	29.7324	11.7761	1.80627	20.1197	144.023	3.89558	27.1077	19.2587	4.80383	50.0105	50.2609	13.3561	31.0795	53.1066	34.1812	39.5033	4.68639	98.021	43.1765	8.83566	1.04191	37.0166	3.80673	36.3946	34.0961
EGF	128.171	55.2072	127.731	140.812	30.4806	3.11618	133.425	2.0245	45.5795	38.4369	41.8052	134.281	104.276	41.6266	52.2013	98.1926	29.8442	38.1891	5.68454	54.6065	56.4614	65.7342	160.211	27.6	127.932	0.348006	117.996	36.8899	0.0717384	65.6245	88.4742	187.082	87.0982	41.716	36.8187	105.141	90.4352	53.2047	1.67359	13.9966	40.0673	18.9536	51.8906	102.967	103.257	15.8919	164.01	11.5001	7.8663
TEK	28.943	21.371	32.3167	30.3244	14.539	16.6322	22.507	14.0851	17.6939	30.5548	30.972	23.7795	19.1155	19.1283	14.0153	17.2595	23.6534	22.8706	24.1671	18.9798	20.2526	19.2127	20.5585	12.0231	13.2702	23.5832	23.6257	14.039	11.6599	28.2952	17.9295	25.3193	37.8549	19.5898	20.7917	14.9428	17.4637	29.6565	16.7089	19.4716	5.55558	25.1328	17.4309	30.0971	22.4962	15.0568	29.3919	23.5817	15.9388
PTGS2	0.88148	8.10307	9.06156	3.53804	0.793377	5.12671	1.54959	1.45931	1.94131	2.36599	2.84646	1.53782	1.1336	1.64933	1.94799	0.427266	3.23515	3.02343	2.43636	1.01795	10.6773	1.5823	4.57106	1.11391	1.09223	59.4256	1.44563	2.77641	0.715031	22.3116	2.90677	1.59194	31.1423	1.51487	1.76221	0.427017	0.651357	3.30303	4.31231	7.43826	0.493814	1.48391	2.14831	4.10626	13.4683	1.58622	2.9552	5.91381	1.68398
TNFAIP3	2.8837	4.92899	2.46424	20.3737	4.46813	14.0747	3.90683	7.6402	4.73715	6.11865	7.04117	4.71997	4.52338	3.93834	3.23158	2.17831	7.67035	7.89456	9.53826	3.67263	6.15204	3.58732	3.0897	3.40373	2.64969	13.7563	1.78685	5.43442	10.8247	3.32733	4.72173	4.41943	4.52644	12.103	5.95659	1.81585	3.07967	8.42567	21.9581	7.34956	2.52115	6.25352	5.20279	6.17423	2.21899	4.03169	4.10294	9.7941	5.4844
PLAU	121.887	24.681	149.364	258.502	10.8148	19.6515	23.2738	23.9747	80.7696	27.8941	18.7795	68.4404	52.3173	97.3142	40.3533	8.4644	70.909	21.1757	45.761	52.9004	21.1744	12.9807	132.768	8.92548	99.868	19.0702	224.281	23.7525	7.99795	103.144	12.8069	119.624	127.225	15.1386	22.1752	111.627	42.2094	70.0113	42.6436	14.3963	46.674	15.9852	25.5698	201.88	154.163	12.7448	68.8387	15.8496	13.5984
FLT1	14.904	17.7466	5.96619	6.99626	6.8335	7.44735	17.873	7.00968	7.98582	21.2378	22.311	11.8894	15.6625	4.93048	5.1167	13.7734	12.4518	13.1975	12.2277	11.4915	6.89302	13.3627	9.64564	8.03665	7.09322	12.0862	8.47653	14.1095	61.7809	6.9077	16.8468	13.6272	8.63728	13.0708	15.7668	10.5975	12.2551	9.5281	13.6158	12.0887	2.82179	12.8769	11.455	10.1418	6.00467	6.82558	6.98581	20.9584	8.30146
ANGPTL4	0.805361	3.48457	14.07	9.27216	3.83347	8.11152	2.45636	8.65819	11.9514	1.71244	2.78469	7.63949	1.12752	14.6779	3.61343	3.48762	7.62611	2.96801	24.0987	0.984144	9.76893	0.67426	9.89638	7.23237	7.99594	10.8381	8.28764	1.52207	248.339	11.8088	4.04545	4.69407	7.86465	89.3791	1.67872	1.21579	2.5141	2.95174	13.3068	2.06719	2.76189	10.9082	2.65667	5.69905	14.4276	2.53335	2.5685	15.3801	1.7287
NOS2	0.320283	0.285144	0.224125	0.259902	0.669401	0.4853	0.299209	0.799039	0.49949	0.70753	0.686874	0.702268	1.05523	0.306361	0.400892	0.520113	0.414406	0.667837	0.961402	0.785354	0.470989	0.710412	0.503509	0.410827	0.242655	0.258996	0.55575	0.79878	0.124049	0.37324	1.16562	0.579469	0.493812	0.663918	0.9529	0.339116	0.256157	1.05412	1.26708	0.227142	0.164752	0.934527	0.621727	1.02634	0.455206	0.542172	0.677941	1.15487	0.359109
PLAUR	0.382533	1.64518	1.06088	2.23223	1.35221	8.05304	0.604191	2.31109	1.64699	1.02806	1.27002	2.5327	0.993382	1.64526	0.590255	0.234768	3.73233	1.71286	4.52116	0.532717	2.33074	0.283317	0.866943	0.838733	1.00809	7.40134	0.538514	1.33002	2.84232	2.81288	1.83241	0.762549	1.55184	1.93313	0.724762	0.549355	0.493349	1.95416	8.2444	1.29144	1.89448	2.27719	0.838348	1.54785	1.07734	1.52107	2.1615	2.33652	1.29447
NOS1	2.94226	2.98949	0.155728	0.0291225	0.936815	2.65175	2.73867	0.912751	1.04771	2.07489	2.79713	0.114715	4.25079	0.209407	1.01527	3.39495	3.48408	2.76056	1.17398	2.27179	0.382739	2.53273	1.65243	1.32899	1.02063	0.00471317	0.441707	1.69179	0.0143655	0.286822	2.95413	1.89515	0.187541	2.59977	3.63918	1.57553	3.90888	1.19533	0.989013	0.933796	0.250889	1.13155	1.96006	2.54413	0.144966	1.1001	0.411606	2.09824	1.16745
MIF	17.7196	16.8123	34.0979	24.7388	35.4281	28.7819	16.5506	23.2039	36.4416	16.6551	18.5867	59.2488	24.745	47.9737	45.9344	19.9425	21.1443	24.6016	10.0997	22.2259	17.878	12.5249	18.6644	35.1737	39.6697	5.29429	18.0652	9.45842	49.5284	24.458	21.689	18.4614	20.9624	33.8792	22.0639	14.1301	10.8783	18.9111	17.8065	12.2174	39.5804	14.9558	40.4808	17.6408	17.052	25.0939	21.7082	16.9675	26.7444
FABP5	0.566118	0.347003	4.58817	2.87407	0.567991	0.988579	0.42526	0.750883	1.88301	0.357541	2.29926	1.80148	0.331818	3.0573	1.99588	0.297691	0.708221	0.56965	2.05611	0.402981	1.45854	0.212421	1.4988	1.06946	2.13563	5.9587	2.89374	0.454717	3.84701	2.24315	0.960973	2.02906	1.68354	0.430989	0.360639	1.63765	0.457803	2.60385	0.89082	0.602001	0.325226	0.34578	0.873043	1.93961	2.4426	0.205559	0.622694	1.01537	0.521461
PPARA	12.9233	9.7523	9.13175	4.8754	9.05634	3.85899	13.3521	5.28443	4.24828	6.93136	10.9718	4.8951	11.8807	4.57827	10.4392	15.0336	5.05003	9.14867	5.61777	13.1248	6.91102	18.2521	9.52725	12.9483	7.15224	2.81691	11.5213	10.7337	7.61442	6.07621	7.18128	13.6708	9.27083	9.07139	12.4827	11.2716	12.2373	8.87225	6.4516	8.1109	3.92148	6.45908	8.17124	10.1855	7.41522	10.306	7.33486	6.84158	7.45906
[truncated: 206 more columns]
